# Supplementary material for: Test-Retest Reliability of Acoustic Emission Sensing of the Knee during Physical Tasks
Source: Sensors (Basel). 2022 Nov 22;22(23):9027. doi: 10.3390/s22239027 (PMC9740798; doi:10.3390/s22239027)
Supplement: Supplementary file 1 [file sensors-22-09027-s001.zip]

Archive with 8 entries (8 files):
- H30.xlsx
- H60.xlsx
- KL.xlsx
- L30.xlsx
- L60.xlsx
- SLA.xlsx
- SLF.xlsx
- SLS.xlsx
