# Supplementary material for: Test-Retest Reliability of Acoustic Emission Sensing of the Knee during Physical Tasks
Source: Sensors (Basel). 2022 Nov 22;22(23):9027. doi: 10.3390/s22239027 (PMC9740798; doi:10.3390/s22239027)
Supplement: Supplementary file 1 [file sensors-22-09027-s001.zip › H30.xlsx]

## Sheet: HitsPerRep
	mean_1	mean_2	mean_3	median_1	median_2	median_3	mode_1	mode_2	mode_3	min_1	min_2	min_3	max_1	max_2	max_3	sum_1	sum_2	sum_3	sd_1	sd_2	sd_3	iqr_1	iqr_2	iqr_3
	18.5	3.75	3.35	18	4	3.5	18	4	4	14	2	1	25	5	6	370	75	67	2.70477	0.786398	1.38697	2.5	1	2
	6.3	10.25	5.35	7	10	6	7	10	6	4	5	1	8	15	10	126	205	107	1.34164	2.55209	2.56032	2	3	4
	48.8	12.75	20	49	13	20	47	14	21	43	10	15	56	17	23	976	255	400	3.48833	2.0995	1.89181	5.5	3	2
	3.7	1.85	4.15	4	2	4	4	3	3	2	0	2	5	3	7	74	37	83	0.732695	1.08942	1.63111	1	2	2
	5.6	4.7	5.75	5.5	5	6	5	5	6	3	3	3	10	7	8	112	94	115	1.42902	0.978721	1.16416	1	1	1
	12.45	21.05	34	12	21	34.5	12	20	35	9	16	26	16	25	41	249	421	680	1.5035	2.13923	4.38898	1.5	2.5	5.5
	3.3	4.7	11	4	4	10.5	4	3	10	0	3	4	6	9	18	66	94	220	1.59275	1.75019	3.58359	1.5	3	5
	4.3	6.25	3.95	4	6	3.5	5	5	3	2	4	3	7	11	9	86	125	79	1.17429	1.80278	1.43178	1.5	2.5	1.5
CV:	1.19953	0.772674	0.991764

## Sheet: RiseTime
	mean_1	mean_2	mean_3	median_1	median_2	median_3	mode_1	mode_2	mode_3	min_1	min_2	min_3	max_1	max_2	max_3	sd_1	sd_2	sd_3	iqr_1	iqr_2	iqr_3
	79.2405	104.227	77.0149	48.5	72	42	1	1	1	79.2405	104.227	77.0149	79.2405	104.227	77.0149	98.1144	111.375	101.446	116	81.5	114.5
	133.008	121.459	81.0093	104	45	12	1	1	1	133.008	121.459	81.0093	133.008	121.459	81.0093	114.972	174.085	132.758	235	113	77.75
	61.1936	72.9569	54.0775	45	65	44	1	1	1	61.1936	72.9569	54.0775	61.1936	72.9569	54.0775	67.0795	73.1888	45.924	65.5	73.5	56
	40.3378	21.0811	33.0723	39	1	6	1	1	1	40.3378	21.0811	33.0723	40.3378	21.0811	33.0723	41.4802	50.1278	67.7104	60	12.25	38.75
	157.509	103.415	115.565	113.5	107	91	1	146	1	157.509	103.415	115.565	157.509	103.415	115.565	142.283	70.1774	88.4568	232	112	112.5
	126.064	64.2755	84.0897	105	61	47.5	1	1	1	126.064	64.2755	84.0897	126.064	64.2755	84.0897	133.272	60.9416	94.8103	178.75	47.25	78.5
	64.5758	55.3511	22.7136	34.5	51	3	1	1	1	64.5758	55.3511	22.7136	64.5758	55.3511	22.7136	68.7217	41.6162	51.8967	107	32	12
	82.0116	109.384	135.165	75.5	80	72	1	1	1	82.0116	109.384	135.165	82.0116	109.384	135.165	73.8938	94.7118	142.535	98	135.5	245.75
CV:	0.440731	0.41664	0.509572

## Sheet: Counts
	mean_1	mean_2	mean_3	median_1	median_2	median_3	mode_1	mode_2	mode_3	min_1	min_2	min_3	max_1	max_2	max_3	sd_1	sd_2	sd_3	iqr_1	iqr_2	iqr_3
	6.15405	7.22667	5.46269	3	5	4	1	1	1	6.15405	7.22667	5.46269	6.15405	7.22667	5.46269	6.26995	6.1547	4.28291	10	10	7.75
	9.12698	7.17073	3.70093	8	5	2	1	1	1	9.12698	7.17073	3.70093	9.12698	7.17073	3.70093	7.48971	6.32573	3.68376	12	10	3.75
	4.38012	6.22353	3.9425	3	5	3	1	1	3	4.38012	6.22353	3.9425	4.38012	6.22353	3.9425	4.26578	7.1277	3.67464	4	6	2
	2.60811	1.7027	4.06024	2	1	2	1	1	1	2.60811	1.7027	4.06024	2.60811	1.7027	4.06024	2.02598	1.28808	10.8137	2	1	2
	6.60714	10.1702	15.7826	6	9.5	10	1	13	1	6.60714	10.1702	15.7826	6.60714	10.1702	15.7826	4.94721	6.4452	15.9202	9	9	15.75
	6.65462	4.5772	5.33529	6	3	4	1	1	1	6.65462	4.5772	5.33529	6.65462	4.5772	5.33529	5.3462	3.71251	4.25573	8	4	6
	10.7121	16.9681	8.70909	2	7	1	1	1	1	10.7121	16.9681	8.70909	10.7121	16.9681	8.70909	17.2794	22.8287	20.4501	5	11	3
	7.30233	12.52	17.0127	8	10	12	1	1	1	7.30233	12.52	17.0127	7.30233	12.52	17.0127	5.758	12.1845	18.7456	8	16	15.75
CV:	0.377902	0.575644	0.67854

## Sheet: Duration
	mean_1	mean_2	mean_3	median_1	median_2	median_3	mode_1	mode_2	mode_3	min_1	min_2	min_3	max_1	max_2	max_3	sd_1	sd_2	sd_3	iqr_1	iqr_2	iqr_3
	260.838	366.16	236.358	144.5	364	262	1	1	1	260.838	366.16	236.358	260.838	366.16	236.358	272.451	277.437	204.777	475	604.25	359.25
	330.254	309.722	165.047	368	288	59	1	1	1	330.254	309.722	165.047	330.254	309.722	165.047	233.85	287.912	192.087	452	511.25	303.75
	163.433	239.839	129.773	119	167	93	1	1	1	163.433	239.839	129.773	163.433	239.839	129.773	166.809	250.425	132.912	190	254.5	89.5
	121.986	43.6216	121.53	66	12	45	1	1	1	121.986	43.6216	121.53	121.986	43.6216	121.53	128.023	75.2098	370.31	193	40	85.5
	352.804	302.617	466.052	390	333	461	1	195	1	352.804	302.617	466.052	352.804	302.617	466.052	267.195	122.264	272.398	379.5	169	398.25
	269.627	187.019	270.757	230	123	294.5	1	1	1	269.627	187.019	270.757	269.627	187.019	270.757	243.171	186.907	195.847	325.75	194.5	321
	165.773	247.883	103.109	68	249	9	1	1	1	165.773	247.883	103.109	165.773	247.883	103.109	194.068	188.526	200.112	281	357	40
	223.419	344.736	355.671	265	355	383	1	1	1	223.419	344.736	355.671	223.419	344.736	355.671	147.841	246.504	248.805	278	399	355.5
CV:	0.3495	0.406288	0.555592

## Sheet: Amplitude
	mean_1	mean_2	mean_3	median_1	median_2	median_3	mode_1	mode_2	mode_3	min_1	min_2	min_3	max_1	max_2	max_3	sd_1	sd_2	sd_3	iqr_1	iqr_2	iqr_3
	36.2919	36.08	36.0299	35	35	36	34	33	37	36.2919	36.08	36.0299	36.2919	36.08	36.0299	3.72732	3.77316	2.53443	6	5.75	3
	37.1667	36.478	36.0841	37	36	35	39	33	33	37.1667	36.478	36.0841	37.1667	36.478	36.0841	3.34126	3.13046	4.23624	5	5	5
	36.0871	37.5569	35.3775	35	37	35	33	37	34	36.0871	37.5569	35.3775	36.0871	37.5569	35.3775	3.73117	4.29105	2.97188	5	6	3
	34.2297	34.5946	36.0843	34	34	35	33	33	33	34.2297	34.5946	36.0843	34.2297	34.5946	36.0843	2.04435	2.2908	5.51761	2	2.25	4
	36.1429	36.9681	38.0522	35	36.5	37	33	34	33	36.1429	36.9681	38.0522	36.1429	36.9681	38.0522	3.44024	3.039	4.609	6	5	8
	36.2731	36.2043	35.3779	35	35	35	33	33	34	36.2731	36.2043	35.3779	36.2731	36.2043	35.3779	3.60299	3.48412	2.99628	5	5	4
	36.2879	38.3617	36.0682	34	36	35	33	33	33	36.2879	38.3617	36.0682	36.2879	38.3617	36.0682	5.43992	5.96017	4.82004	3	7	4
	37.8023	38.832	37.9114	38	38	37	33	34	35	37.8023	38.832	37.9114	37.8023	38.832	37.9114	4.18912	5.13799	4.99279	7	9	4
CV:	0.0282656	0.0368798	0.0285428

## Sheet: CountsToPeak
	mean_1	mean_2	mean_3	median_1	median_2	median_3	mode_1	mode_2	mode_3	min_1	min_2	min_3	max_1	max_2	max_3	sd_1	sd_2	sd_3	iqr_1	iqr_2	iqr_3
	2.55405	2.88	2.37313	2	2	2	1	1	1	2.55405	2.88	2.37313	2.55405	2.88	2.37313	2.17987	2.30135	1.78237	2	2	2
	4.2619	3.43415	2.13084	3	2	1	1	1	1	4.2619	3.43415	2.13084	4.2619	3.43415	2.13084	3.52858	3.79652	2.16788	5	2	1
	2.22439	2.61961	2.175	2	2	2	1	1	2	2.22439	2.61961	2.175	2.22439	2.61961	2.175	1.53852	1.70929	1.35609	2	2	2
	1.55405	1.21622	1.84337	1	1	1	1	1	1	1.55405	1.21622	1.84337	1.55405	1.21622	1.84337	0.705009	0.479301	2.44192	1	0	1
	3.32143	4.45745	6.37391	2.5	4	3	1	1	1	3.32143	4.45745	6.37391	3.32143	4.45745	6.37391	2.49039	2.76951	7.37047	3	4	6
	3.86747	2.21615	2.29853	3	2	2	1	1	1	3.86747	2.21615	2.29853	3.86747	2.21615	2.29853	3.17667	1.18857	1.56471	5	2	2
	5.63636	4.46809	3.31364	1	2.5	1	1	1	1	5.63636	4.46809	3.31364	5.63636	4.46809	3.31364	8.29761	4.54062	6.8817	2	5	1
	3.59302	4.8	6.13924	3	3	5	1	1	1	3.59302	4.8	6.13924	3.59302	4.8	6.13924	3.07697	4.63855	5.29812	4	4	7
CV:	0.379712	0.386387	0.557266

## Sheet: SignalStrength
	mean_1	mean_2	mean_3	median_1	median_2	median_3	mode_1	mode_2	mode_3	min_1	min_2	min_3	max_1	max_2	max_3	sd_1	sd_2	sd_3	iqr_1	iqr_2	iqr_3
	9480.32	12348.4	6982.05	3117.5	7546	6628	0	15.25	24.4	9480.32	12348.4	6982.05	9480.32	12348.4	6982.05	12680.6	12741	6741.67	16247.2	15986.8	11302.3
	10188.4	8242.67	4296.3	9480.5	4944	1467	0	9.15	9.15	10188.4	8242.67	4296.3	10188.4	8242.67	4296.3	8519.52	8249.25	5739.55	13789	14246.6	5687.99
	5829.27	9400.51	3954.06	3172	4792	2556	9.15	0	0	5829.27	9400.51	3954.06	5829.27	9400.51	3954.06	7432.77	26135.3	5001.97	6608.5	10573.5	2882
	2926.73	700.534	17830.9	1821	292.8	1040	9.15	15.25	0	2926.73	700.534	17830.9	2926.73	700.534	17830.9	3274.75	952.913	144480	4285.5	905.925	2336.93
	10101.2	7869.65	15391	7785	7547.5	12581	0	9.15	9.15	10101.2	7869.65	15391	10101.2	7869.65	15391	9014.7	4309.56	12571	14870.5	6000	16517.2
	8603.28	6537.07	7995.08	4221	3459	6153.5	0	15.25	0	8603.28	6537.07	7995.08	8603.28	6537.07	7995.08	11345	7610.99	8610.15	10783.5	6896.25	8820.5
	5752.27	8388.19	3666.05	1141	5500.5	288.225	0	0	0	5752.27	8388.19	3666.05	5752.27	8388.19	3666.05	8509.28	8310.98	8963.3	6826.15	11791	1037.3
	8553.02	12505.8	10627.2	6873.5	8735	8659	9.15	67.1	42.7	8553.02	12505.8	10627.2	8553.02	12505.8	10627.2	8244.92	12206.6	9569.26	12413	17222	15231.2
CV:	0.336509	0.449691	0.608085

## Sheet: AbsoluteEnergy
	mean_1	mean_2	mean_3	median_1	median_2	median_3	mode_1	mode_2	mode_3	min_1	min_2	min_3	max_1	max_2	max_3	sd_1	sd_2	sd_3	iqr_1	iqr_2	iqr_3
	56.62	73.4666	32.1836	10.02	24.94	24.604	0	2.686	0.274459	56.62	73.4666	32.1836	56.62	73.4666	32.1836	93.9705	107.966	34.6593	71.3091	71.2987	51.4153
	49.7356	37.0711	20.7804	35.739	17.314	6.733	0	0	0	49.7356	37.0711	20.7804	49.7356	37.0711	20.7804	49.7673	42.0953	33.9459	74.019	61.4802	18.603
	36.2097	164.652	19.9238	11.812	18.139	9.824	0	0	0	36.2097	164.652	19.9238	36.2097	164.652	19.9238	66.6928	1882.31	36.5256	32.6925	66.7143	13.527
	10.9432	2.48311	3253.71	4.87	1.212	3.225	0.033888	0.078204	0	10.9432	2.48311	3253.71	10.9432	2.48311	3253.71	13.6261	3.6565	29557.5	13.5526	2.64558	8.68767
	49.001	33.1741	87.4791	25.0185	28.0215	49.836	0	0.033888	0	49.001	33.1741	87.4791	49.001	33.1741	87.4791	54.7167	26.0633	101.807	77.9145	31.336	99.1778
	52.195	37.3217	41.0128	13.097	14.069	19.5155	0	0	0	52.195	37.3217	41.0128	52.195	37.3217	41.0128	115.864	57.5541	88.6752	49.6085	37.9945	35.326
	40.6681	55.2658	30.9644	3.984	20.4585	1.085	0	0	0	40.6681	55.2658	30.9644	40.6681	55.2658	30.9644	74.0806	71.4876	100.287	27.453	65.696	4.72468
	59.0049	85.581	62.9803	24.3725	35.999	29.767	2.064	4.667	0	59.0049	85.581	62.9803	59.0049	85.581	62.9803	81.0496	123.862	88.2881	77.785	113.247	75.0122
CV:	0.349031	0.803061	2.55996

## Sheet: AverageFrequency
	mean_1	mean_2	mean_3	median_1	median_2	median_3	mode_1	mode_2	mode_3	min_1	min_2	min_3	max_1	max_2	max_3	sd_1	sd_2	sd_3	iqr_1	iqr_2	iqr_3
	227.103	90.72	179.985	28	22	26	1000	25	1000	227.103	90.72	179.985	227.103	90.72	179.985	370.831	246.299	334.605	176	12.25	81
	128.119	153.961	230.271	25	25	40	23	1000	1000	128.119	153.961	230.271	128.119	153.961	230.271	287.811	302.791	383.537	23	63	83.5
	147.433	86.2353	130.565	28	27	31	1000	25	1000	147.433	86.2353	130.565	147.433	86.2353	130.565	303.927	223.901	284.935	13	9	9
	213.973	375.297	241.59	27.5	90	52	1000	1000	1000	213.973	375.297	241.59	213.973	375.297	241.59	373.839	424.264	358.097	73	945.25	202.25
	108.812	64.4787	76.887	20	29	24	1000	18	19	108.812	64.4787	76.887	108.812	64.4787	76.887	280.805	155.738	203.569	11	24	24.75
	120.345	114.102	111.219	25	27	22	1000	25	1000	120.345	114.102	111.219	120.345	114.102	111.219	277.641	260.933	268.15	27	10	13
	227.091	160.266	398.527	55	33	200	1000	1000	1000	227.091	160.266	398.527	227.091	160.266	398.527	359.029	299.096	395.225	79	99	895
	122.86	103.312	172.101	30.5	28	52	30	25	1000	122.86	103.312	172.101	122.86	103.312	172.101	282.761	237.65	299.034	15	38.5	92.25
CV:	0.318536	0.691189	0.521555

## Sheet: ReverberationFrequency
	mean_1	mean_2	mean_3	median_1	median_2	median_3	mode_1	mode_2	mode_3	min_1	min_2	min_3	max_1	max_2	max_3	sd_1	sd_2	sd_3	iqr_1	iqr_2	iqr_3
	245.354	120.6	155.164	25	19	24	1000	1	1	245.354	120.6	155.164	245.354	120.6	155.164	410.581	306.119	336.193	115	18.5	16.75
	131.556	194.02	241.374	23	22	24	1	1000	1	131.556	194.02	241.374	131.556	194.02	241.374	308.652	367.874	410.387	15	65.5	72.5
	154.77	90.749	153.305	23	23	25	1	1	1	154.77	90.749	153.305	154.77	90.749	153.305	336.465	251.542	335.163	11.5	7.75	13
	292.986	398.189	259.313	18	39	32	1000	1000	1	292.986	398.189	259.313	292.986	398.189	259.313	448.178	479.049	420.547	994	999	128.25
	159.866	80.4255	72.8174	21.5	26	22	1000	26	1	159.866	80.4255	72.8174	159.866	80.4255	72.8174	344.975	219.844	218.896	15	21	12.75
	161.181	127.8	140.171	23	22	19	1	1	1	161.181	127.8	140.171	161.181	127.8	140.171	340.868	309.717	327.543	21	10.25	15.5
	292.333	207.681	403.186	28.5	30.5	120	1000	1000	1000	292.333	207.681	403.186	292.333	207.681	403.186	437.388	362.889	451.726	999	97	979
	127.628	122.776	151.608	27.5	27	30	1000	1	1	127.628	122.776	151.608	127.628	122.776	151.608	300.28	287.889	308.059	12	24.5	68.25
CV:	0.356981	0.616045	0.51713
