# Supplementary material for: Test-Retest Reliability of Acoustic Emission Sensing of the Knee during Physical Tasks
Source: Sensors (Basel). 2022 Nov 22;22(23):9027. doi: 10.3390/s22239027 (PMC9740798; doi:10.3390/s22239027)
Supplement: Supplementary file 1 [file sensors-22-09027-s001.zip › H60.xlsx]

## Sheet: HitsPerRep
	mean_1	mean_2	mean_3	median_1	median_2	median_3	mode_1	mode_2	mode_3	min_1	min_2	min_3	max_1	max_2	max_3	sd_1	sd_2	sd_3	iqr_1	iqr_2	iqr_3
	20.725	8.2	9.5	21	8	9	20	9	9	16	6	6	26	11	18	2.26441	1.3625	2.28709	2.5	2	2.5
	13.8	12.725	15.575	14	12.5	15	13	11	14	9	7	10	20	21	23	2.25548	3.30491	3.38842	2	5	5
	43.775	24.625	22.9	44.5	24.5	23	40	25	23	27	19	18	52	31	27	4.64365	2.30593	2.16972	7	2	2.5
	9.85	6.1	7.7	10	6	7	11	6	8	6	1	4	17	12	18	2.74142	3.1849	3.10665	3	4	2.5
	6.55	6.875	6.425	7	7	6	7	7	6	4	4	4	10	11	9	1.17561	1.62019	1.12973	1	2	1
	13.975	21.05	44.575	13.5	21	44	13	20	42	7	15	39	20	27	54	2.45459	2.81889	3.25724	2	3.5	4
	6.525	10.025	1.925	6	10	2	6	10	1	3	8	0	12	13	5	2.02532	1.3679	1.18511	3	2	1
	4.025	12.4	9.7	4	12	9	4	11	9	3	7	6	6	26	15	0.919518	3.4254	1.91083	2	4	3
CV:	0.861316	0.527714	0.919147

## Sheet: RiseTime
	mean_1	mean_2	mean_3	median_1	median_2	median_3	mode_1	mode_2	mode_3	min_1	min_2	min_3	max_1	max_2	max_3	sd_1	sd_2	sd_3	iqr_1	iqr_2	iqr_3
	93.93	136.341	58.1447	67	59.5	34	1	1	1	93.93	136.341	58.1447	93.93	136.341	58.1447	108.755	166.019	76.873	111.25	219	83
	114.623	74.5285	97.695	71.5	40	24	1	1	1	114.623	74.5285	97.695	114.623	74.5285	97.695	120.405	136.891	131.57	175.5	61.25	148.75
	71.0531	67.198	61.7598	61	47	59	1	1	1	71.0531	67.198	61.7598	71.0531	67.198	61.7598	82.4997	78.155	50.5062	69	76	48
	50.2234	30.0082	29.5714	17.5	4	5	1	1	1	50.2234	30.0082	29.5714	50.2234	30.0082	29.5714	83.3851	84.5739	60.4955	73	11	22
	137.015	112.298	165.619	81	111	157	1	1	1	137.015	112.298	165.619	137.015	112.298	165.619	145.475	80.5189	106.73	239	126	184
	96.1163	62.399	94.8519	79	44	56	1	1	1	96.1163	62.399	94.8519	96.1163	62.399	94.8519	98.9795	66.3489	117.524	113.75	67	99.75
	99.6054	73.6209	53.8701	51	62	55	1	1	1	99.6054	73.6209	53.8701	99.6054	73.6209	53.8701	127.014	76.5609	49.7503	162.5	53	73
	65.764	111.044	80.451	46	67	46	117	1	1	65.764	111.044	80.451	65.764	111.044	80.451	56.0678	124.519	92.7521	94	178	92.5
CV:	0.307377	0.408501	0.513815

## Sheet: Counts
	mean_1	mean_2	mean_3	median_1	median_2	median_3	mode_1	mode_2	mode_3	min_1	min_2	min_3	max_1	max_2	max_3	sd_1	sd_2	sd_3	iqr_1	iqr_2	iqr_3
	6.21592	7.44512	4.56579	5	5	3	1	1	1	6.21592	7.44512	4.56579	6.21592	7.44512	4.56579	4.98674	7.12471	4.67784	7	9.5	6
	9.25	4.63654	4.03852	5	3	2	1	1	1	9.25	4.63654	4.03852	9.25	4.63654	4.03852	10.9817	4.86627	3.66681	12	6	5
	5.14506	5.43959	4.31114	4	4	3	1	1	1	5.14506	5.43959	4.31114	5.14506	5.43959	4.31114	5.65095	5.00819	4.53021	5	5	3
	3.32487	2.54098	2.42857	2	2	2	1	1	1	3.32487	2.54098	2.42857	3.32487	2.54098	2.42857	3.3233	2.63139	2.18033	3	2	2
	6.27481	10.4036	27.8949	5	6	24	1	1	1	6.27481	10.4036	27.8949	6.27481	10.4036	27.8949	4.89359	11.3015	20.3537	9	12	22.25
	5.21288	3.88599	5.78744	4	3	4	1	1	1	5.21288	3.88599	5.78744	5.21288	3.88599	5.78744	5.01569	4.88038	6.2143	5.75	4	6
	8.8659	12.7556	14.8571	3	5	6	1	1	1	8.8659	12.7556	14.8571	8.8659	12.7556	14.8571	13.6911	15.5	15.1342	9	18	29
	5.85093	11.9536	6.93299	3	4	5.5	1	1	1	5.85093	11.9536	6.93299	5.85093	11.9536	6.93299	5.69672	19.6042	7.31397	7.75	12	6
CV:	0.312508	0.526795	0.969148

## Sheet: Duration
	mean_1	mean_2	mean_3	median_1	median_2	median_3	mode_1	mode_2	mode_3	min_1	min_2	min_3	max_1	max_2	max_3	sd_1	sd_2	sd_3	iqr_1	iqr_2	iqr_3
	274.884	370.482	194.629	265	391	115	1	1	1	274.884	370.482	194.629	274.884	370.482	194.629	226.024	311.033	213.399	365.75	543	300.5
	319.44	241.324	211.729	298	113	142	1	1	1	319.44	241.324	211.729	319.44	241.324	211.729	246.511	288.344	207.653	462.5	399	384
	202.131	197.314	144.15	144	134	122	1	1	1	202.131	197.314	144.15	202.131	197.314	144.15	241.061	200.729	142.191	230	231.5	110
	124.914	65.332	83.5	44.5	21	21	1	1	1	124.914	65.332	83.5	124.914	65.332	83.5	174.117	136.061	124.114	143	53	113
	308.656	318.396	639.058	361	333	750	1	1	1	308.656	318.396	639.058	308.656	318.396	639.058	215.517	183.653	290.867	386	238.75	382.5
	234.168	160.735	283.639	178	106	297	1	1	1	234.168	160.735	283.639	234.168	160.735	283.639	220.054	218.868	255.359	295	165	366
	223.904	306.307	265.351	168	248	321	1	1	1	223.904	306.307	265.351	223.904	306.307	265.351	220.559	260.193	197.677	383.5	377.5	390.5
	202.447	269.185	278.26	193	232.5	342	1	1	1	202.447	269.185	278.26	202.447	269.185	278.26	158.481	244.961	183.428	317	450.5	314
CV:	0.270079	0.405799	0.636923

## Sheet: Amplitude
	mean_1	mean_2	mean_3	median_1	median_2	median_3	mode_1	mode_2	mode_3	min_1	min_2	min_3	max_1	max_2	max_3	sd_1	sd_2	sd_3	iqr_1	iqr_2	iqr_3
	36.6152	36.5915	35.7947	36	36	35	35	33	33	36.6152	36.5915	35.7947	36.6152	36.5915	35.7947	3.75169	3.66121	3.17726	4	5	5
	37.7409	35.9057	35.5682	36	35	35	35	35	33	37.7409	35.9057	35.5682	37.7409	35.9057	35.5682	4.92189	3.33187	3.2886	6.5	5	4
	36.9897	37.3533	35.6266	36	36	35	33	33	33	36.9897	37.3533	35.6266	36.9897	37.3533	35.6266	4.26533	4.13996	3.20729	5	6	4
	35.4467	36.1148	35.3117	35	36	35	33	33	33	35.4467	36.1148	35.3117	35.4467	36.1148	35.3117	3.12967	3.30157	3.19001	4	4	4
	35.7099	37.3236	42.9144	35	35	43	33	33	42	35.7099	37.3236	42.9144	35.7099	37.3236	42.9144	3.11833	5.08619	6.39889	4	8	9
	35.4973	35.3848	35.8783	35	35	35	33	33	35	35.4973	35.3848	35.8783	35.4973	35.3848	35.8783	3.20387	3.35482	3.63458	4	4	4
	36.5134	38.9302	38.6883	35	36	36	33	35	33	36.5134	38.9302	38.6883	36.5134	38.9302	38.6883	4.19395	6.22416	6.50356	6	12	13
	36.2857	37.631	35.7448	35	36	35	35	33	33	36.2857	37.631	35.7448	36.2857	37.631	35.7448	4.31194	5.69839	2.82831	5.75	5	3.5
CV:	0.0218056	0.0307885	0.0715301

## Sheet: CountsToPeak
	mean_1	mean_2	mean_3	median_1	median_2	median_3	mode_1	mode_2	mode_3	min_1	min_2	min_3	max_1	max_2	max_3	sd_1	sd_2	sd_3	iqr_1	iqr_2	iqr_3
	2.60193	3.49085	2.06842	2	2	2	1	1	1	2.60193	3.49085	2.06842	2.60193	3.49085	2.06842	1.94012	3.66735	1.38425	2	2.5	2
	3.90217	2.18075	2.1573	2	2	1	1	1	1	3.90217	2.18075	2.1573	3.90217	2.18075	2.1573	4.04079	2.34578	1.82453	5	1	2
	2.32553	2.43249	2.36463	2	2	2	1	1	2	2.32553	2.43249	2.36463	2.32553	2.43249	2.36463	1.51308	1.71488	1.7742	2	2	2
	1.87563	1.42213	1.4513	1	1	1	1	1	1	1.87563	1.42213	1.4513	1.87563	1.42213	1.4513	1.54237	1.08397	0.988977	1	0	1
	3.25573	4.98182	10.8327	2	3	9	1	1	8	3.25573	4.98182	10.8327	3.25573	4.98182	10.8327	2.83375	5.56019	7.87396	3	4	9
	2.73703	1.99881	2.52664	2	2	2	1	1	1	2.73703	1.99881	2.52664	2.73703	1.99881	2.52664	2.2354	1.20886	1.99501	3	2	2
	4.55939	4.10973	5.90909	2	3	2	1	1	1	4.55939	4.10973	5.90909	4.55939	4.10973	5.90909	6.20308	3.61772	5.33406	5	5	12
	2.7764	4.93145	3.11856	2	2	2	1	1	1	2.7764	4.93145	3.11856	2.7764	4.93145	3.11856	2.62196	6.76886	3.39194	3	4	2
CV:	0.289846	0.431892	0.827026

## Sheet: SignalStrength
	mean_1	mean_2	mean_3	median_1	median_2	median_3	mode_1	mode_2	mode_3	min_1	min_2	min_3	max_1	max_2	max_3	sd_1	sd_2	sd_3	iqr_1	iqr_2	iqr_3
	9196.54	12647.5	5324.18	5542	8007.5	2220	0	9.15	9.15	9196.54	12647.5	5324.18	9196.54	12647.5	5324.18	11582.3	14993.5	7145.16	10274.5	16041	6540.7
	10709.6	5769.83	4629.19	6271	2522	2708	0	0	0	10709.6	5769.83	4629.19	10709.6	5769.83	4629.19	11458.6	7135.69	5151.35	16101	8213.51	7338.99
	7769.38	6610.05	4792.87	3944	3965	3173.5	9.15	15.25	9.15	7769.38	6610.05	4792.87	7769.38	6610.05	4792.87	32491	7509.88	12334.2	8311	7181.75	4183
	3538.92	1338.91	1577.22	1132	597.8	559.675	9.15	24.4	0	3538.92	1338.91	1577.22	3538.92	1338.91	1577.22	5780.97	2757.53	2242.23	3458.6	1445.58	1891.15
	9481.95	10607.1	30654.6	6995.5	7473	30259	0	0	0	9481.95	10607.1	30654.6	9481.95	10607.1	30654.6	9229.28	10641.4	24914.5	12035	11117	31216.8
	6979.13	6669.07	9656.5	4029	2950.5	6079	0	0	0	6979.13	6669.07	9656.5	6979.13	6669.07	9656.5	11081.2	46343.3	56687.4	7478.5	5416.85	9376.75
	6601.11	11106	8708.9	3172	4999	7854	9.15	0	9.15	6601.11	11106	8708.9	6601.11	11106	8708.9	7915.78	12776.7	7749.08	11559.6	19211.5	14675.3
	6050.87	8817.33	6224.62	4099	4931.5	6071	0	0	9.15	6050.87	8817.33	6224.62	6050.87	8817.33	6224.62	6044.86	10750.3	4957.82	9950.44	12595	7043.5
CV:	0.300882	0.4556	1.01972

## Sheet: AbsoluteEnergy
	mean_1	mean_2	mean_3	median_1	median_2	median_3	mode_1	mode_2	mode_3	min_1	min_2	min_3	max_1	max_2	max_3	sd_1	sd_2	sd_3	iqr_1	iqr_2	iqr_3
	56.8521	76.5715	25.2272	19.369	25.3525	7.3435	0	0	0	56.8521	76.5715	25.2272	56.8521	76.5715	25.2272	115.173	126.217	44.2035	42.8885	75.5865	23.3585
	70.2379	24.8365	18.2229	20.807	9.171	8.152	0	0	0	70.2379	24.8365	18.2229	70.2379	24.8365	18.2229	128.298	37.8073	26.149	87.581	29.229	24.8522
	284.651	39.6822	49.3251	15.317	16.889	11.9305	0	0	0	284.651	39.6822	49.3251	284.651	39.6822	49.3251	9902.87	61.2692	825.594	43.9407	41.0315	19.5045
	19.0481	6.74027	6.68605	3.835	2.442	2.2305	0	0	0	19.0481	6.74027	6.68605	19.0481	6.74027	6.68605	61.7255	17.0252	13.2325	13.407	5.48144	7.57888
	48.7071	68.4514	310.134	22.378	25.074	199.916	0	0	0	48.7071	68.4514	310.134	48.7071	68.4514	310.134	64.7564	134.695	429.071	55.952	61.3495	282.645
	40.8003	263.527	476.428	12.724	11.038	19.504	0	0	0	40.8003	263.527	476.428	40.8003	263.527	476.428	140.883	6837.45	17966.5	29.4173	24.638	36.3463
	38.1226	84.7517	60.4683	10.58	15.76	25.566	0	0	0.06908	38.1226	84.7517	60.4683	38.1226	84.7517	60.4683	71.8313	123.142	68.9049	50.4459	181.102	102.462
	32.1582	65.0061	23.9272	13.251	16.7025	18.3215	0	0	0.035192	32.1582	65.0061	23.9272	32.1582	65.0061	23.9272	40.893	127.447	25.0602	48.608	53.9885	27.136
CV:	1.17292	1.00856	1.43847

## Sheet: AverageFrequency
	mean_1	mean_2	mean_3	median_1	median_2	median_3	mode_1	mode_2	mode_3	min_1	min_2	min_3	max_1	max_2	max_3	sd_1	sd_2	sd_3	iqr_1	iqr_2	iqr_3
	152.306	176.335	187.861	25	23	28	1000	1000	1000	152.306	176.335	187.861	152.306	176.335	187.861	318.145	350.548	334.976	13	19.5	93
	107.538	174.077	197.474	24	26	24	24	1000	1000	107.538	174.077	197.474	107.538	174.077	197.474	256.79	327.874	348.43	27	67	89
	128.061	133.734	107.562	27	29	29	25	1000	28	128.061	133.734	107.562	128.061	133.734	107.562	282.191	282.97	254.096	14	22	8
	207.772	335.611	283.789	38.5	121	86	1000	1000	1000	207.772	335.611	283.789	207.772	335.611	283.789	352.484	398.557	381.995	96	942	307.5
	136.431	83.4036	67.1167	23	24	35	25	23	24	136.431	83.4036	67.1167	136.431	83.4036	67.1167	309.92	212.319	157.874	14	21	39.25
	142.453	160.347	128.404	25	28	23	1000	1000	1000	142.453	160.347	128.404	142.453	160.347	128.404	314.885	320.821	286.768	13	19	18
	242.506	95.6983	183.273	35	31	64	1000	1000	1000	242.506	95.6983	183.273	242.506	95.6983	183.273	373.281	217.397	322.233	228	23.25	58
	179.64	177.909	117.518	30	33	21	1000	1000	1000	179.64	177.909	117.518	179.64	177.909	117.518	348.642	316.366	268.509	21	97	36
CV:	0.277235	0.46294	0.426358

## Sheet: ReverberationFrequency
	mean_1	mean_2	mean_3	median_1	median_2	median_3	mode_1	mode_2	mode_3	min_1	min_2	min_3	max_1	max_2	max_3	sd_1	sd_2	sd_3	iqr_1	iqr_2	iqr_3
	150.214	188.159	196.197	23	20	23	1000	1000	1	150.214	188.159	196.197	150.214	188.159	196.197	334.47	373.096	370.952	12	17	86
	115.841	171.572	219.395	23	16	20	1	1	1	115.841	171.572	219.395	115.841	171.572	219.395	286.125	358.594	394.136	15	27.25	70.75
	142.201	129.964	129.186	24	24	24	1	1	1	142.201	129.964	129.186	142.201	129.964	129.186	320.8	300.135	307.076	12	15	12
	237.365	306.553	285.172	24	63	33.5	1	1000	1	237.365	306.553	285.172	237.365	306.553	285.172	404.366	425.597	426.369	100	993	999
	164.176	96.6982	74.3813	23	25	26	1000	1	25	164.176	96.6982	74.3813	164.176	96.6982	74.3813	350.428	254.741	196.921	14	14	26.25
	186.354	186.424	144.398	22	24	19	1000	1	1	186.354	186.424	144.398	186.354	186.424	144.398	371.035	369.95	329.176	15	16	16
	252.073	105.771	215.078	26	26	47	1000	1	1000	252.073	105.771	215.078	252.073	105.771	215.078	406.814	260.71	374.188	140	18.5	54.25
	245.118	178.643	129.827	26	26	18	1000	1	1	245.118	178.643	129.827	245.118	178.643	129.827	413.779	346.153	304.58	29.75	73.5	35.5
CV:	0.279783	0.38672	0.384216
