# Supplementary material for: Test-Retest Reliability of Acoustic Emission Sensing of the Knee during Physical Tasks
Source: Sensors (Basel). 2022 Nov 22;22(23):9027. doi: 10.3390/s22239027 (PMC9740798; doi:10.3390/s22239027)
Supplement: Supplementary file 1 [file sensors-22-09027-s001.zip › KL.xlsx]

## Sheet: HitsPerRep
Participant	mean_1	mean_2	mean_3	median_1	median_2	median_3	mode_1	mode_2	mode_3	min_1	min_2	min_3	max_1	max_2	max_3	sum_1	sum_2	sum_3	sd_1	sd_2	sd_3	iqr_1	iqr_2	iqr_3
1	12.625	4.375	4.75	12	4	4.5	12	4	4	8	2	3	23	7	6	101	35	38	4.59619	1.59799	1.16496	3	2	2
2	2.75	4.375	3.75	2	5	4	2	6	4	1	2	2	5	6	5	22	35	30	1.48805	1.76777	1.0351	2	3.5	1.5
3	12.75	15.375	9.25	12	15	9.5	8	13	7	8	8	5	21	21	13	102	123	74	4.52769	4.34042	2.86606	6.5	6	4.5
4	2	0.125	1.625	2	0	1	2	0	1	1	0	1	3	1	4	16	1	13	0.755929	0.353553	1.06066	1	0	1
5	6	6.375	0.75	6	6	1	6	6	1	4	0	0	9	13	2	48	51	6	1.51186	3.88909	0.707107	1.5	4	1
6	0.5	7.375	18.125	0	7.5	18	0	5	17	0	5	14	2	10	21	4	59	145	0.755929	1.76777	2.29518	1	2.5	3
7	7.625	7	40.375	7	6	39.5	7	5	18	4	4	18	14	11	58	61	56	323	3.15945	2.61861	13.8661	3.5	4.5	22
8	1.875	1.875	3.75	2	2	4	1	1	4	1	1	2	3	3	6	15	15	30	0.834523	0.834523	1.16496	1.5	1.5	1
CV:	0.843297	0.783624	1.29773

## Sheet: RiseTime
Participant	mean_1	mean_2	mean_3	median_1	median_2	median_3	mode_1	mode_2	mode_3	min_1	min_2	min_3	max_1	max_2	max_3	sd_1	sd_2	sd_3	iqr_1	iqr_2	iqr_3
1	89.5446	148.371	52.8421	33	84	41	1	1	1	89.5446	148.371	52.8421	89.5446	148.371	52.8421	132.555	132.778	56.062	143.25	238	85
2	62.1364	145.4	100.933	54	56	86	1	1	42	62.1364	145.4	100.933	62.1364	145.4	100.933	58.9554	148.738	66.3917	89	257.25	101
3	56.098	69.3577	46.2297	53	63	40	1	1	1	56.098	69.3577	46.2297	56.098	69.3577	46.2297	42.4303	70.6829	50.473	83	74.5	59
4	51.9375	14	80.1538	41.5	14	83	36	14	1	1	14	1	129	14	239	34.1516	0	84.0425	52	0	141.5
5	90.2708	80.6667	170.667	66.5	40	167.5	1	1	38	90.2708	80.6667	170.667	90.2708	80.6667	170.667	106.549	75.4816	116.268	93.5	144.75	162
6	66.5	50.8983	78.8069	1	42	44	1	1	40	66.5	50.8983	78.8069	66.5	50.8983	78.8069	131	42.9124	84.7449	131	71	56
7	158.23	16.9464	20.3437	121	1	1	1	1	1	158.23	16.9464	20.3437	158.23	16.9464	20.3437	184.353	36.0905	49.9217	130.75	12.5	8
8	113.867	113.6	91.4	76	39	58	1	1	1	113.867	113.6	91.4	113.867	113.6	91.4	94.5122	169.011	97.8368	155.5	56.75	60
CV:	0.417246	0.658379	0.562315

## Sheet: Counts
Participant	mean_1	mean_2	mean_3	median_1	median_2	median_3	mode_1	mode_2	mode_3	min_1	min_2	min_3	max_1	max_2	max_3	sd_1	sd_2	sd_3	iqr_1	iqr_2	iqr_3
1	5.26733	6.82857	6.44737	4	5	3	1	1	1	5.26733	6.82857	6.44737	5.26733	6.82857	6.44737	5.05152	6.59539	7.1912	7	7.75	10
2	8.18182	7.42857	10	3	4	10	1	3	19	8.18182	7.42857	10	8.18182	7.42857	10	16.4364	6.32588	7.10512	7	11.5	16
3	4.80392	6.9187	2.97297	3	4	2	1	1	1	4.80392	6.9187	2.97297	4.80392	6.9187	2.97297	8.13383	7.79617	2.32304	5	6.75	3
4	3.5625	3	10.1538	3.5	3	8	2	3	1	1	3	1	7	3	23	1.89627	0	8.94284	3	0	17.75
5	6.6875	6.76471	5.33333	6.5	4	3	1	3	3	6.6875	6.76471	5.33333	6.6875	6.76471	5.33333	4.94289	6.47329	4.32049	10	6.75	5
6	8.5	4.08475	6.05517	1	3	6	1	1	1	8.5	4.08475	6.05517	8.5	4.08475	6.05517	15	3.79332	4.30726	15	2	7
7	16.9508	2	3.3808	11	1	1	6	1	1	16.9508	2	3.3808	16.9508	2	3.3808	17.6554	1.91644	8.92727	15	1	1
8	3.33333	3.93333	11.1667	2	2	5	1	1	1	3.33333	3.93333	11.1667	3.33333	3.93333	11.1667	2.35028	4.02611	22.0017	3.75	6	6
CV:	0.614724	0.410355	0.454336

## Sheet: Duration
Participant	mean_1	mean_2	mean_3	median_1	median_2	median_3	mode_1	mode_2	mode_3	min_1	min_2	min_3	max_1	max_2	max_3	sd_1	sd_2	sd_3	iqr_1	iqr_2	iqr_3
1	191.515	358.971	259.263	156	346	265	1	1	1	191.515	358.971	259.263	191.515	358.971	259.263	207.238	285.563	222.866	326.5	358	456
2	203.227	338.971	436.5	144	357	482.5	1	1	741	203.227	338.971	436.5	203.227	338.971	436.5	200.335	278.17	281.903	316	518	633
3	187.52	230.187	100.946	124.5	162	81.5	1	1	1	187.52	230.187	100.946	187.52	230.187	100.946	365.789	225.103	103.491	196	340.25	98
4	172.625	347	196.846	154	347	233	19	347	3	19	347	1	382	347	459	124.471	0	169.273	239	0	341.25
5	301.646	224.549	287.5	393.5	212	277.5	1	55	117	301.646	224.549	287.5	301.646	224.549	287.5	209.997	189.216	112.514	417.5	257.75	125
6	313.25	150.39	292.469	1	96	357	1	1	1	313.25	150.39	292.469	313.25	150.39	292.469	624.5	186.818	188.436	624.5	113.25	327
7	469.262	48.8036	53.582	453	5	5	1	1	1	469.262	48.8036	53.582	469.262	48.8036	53.582	386.383	88.5354	133.566	398.25	43	21.75
8	166.933	230.133	386.733	194	164	350	1	1	1	166.933	230.133	386.733	166.933	230.133	386.733	102.99	236.407	493.003	180.75	446.5	394
CV:	0.418649	0.444482	0.52093

## Sheet: Amplitude
Participant	mean_1	mean_2	mean_3	median_1	median_2	median_3	mode_1	mode_2	mode_3	min_1	min_2	min_3	max_1	max_2	max_3	sd_1	sd_2	sd_3	iqr_1	iqr_2	iqr_3
1	35.9109	36.0286	37.6316	35	35	35	34	33	34	35.9109	36.0286	37.6316	35.9109	36.0286	37.6316	3.37075	4.23213	6.22732	4.25	5.25	5
2	36.9545	36.8286	37.9	35	36	37	35	35	33	36.9545	36.8286	37.9	36.9545	36.8286	37.9	5.43776	3.30317	4.61893	5	6	11
3	36.0882	37.2195	34.4459	35	36	34	32	33	33	36.0882	37.2195	34.4459	36.0882	37.2195	34.4459	4.64609	4.39735	1.95947	6	6.75	3
4	34.4375	37	36.3077	34	37	35	33	37	40	32	37	32	43	37	41	2.60688	0	3.22451	2	0	6.25
5	35.2083	36.8235	34.6667	34	35	34	32	35	33	35.2083	36.8235	34.6667	35.2083	36.8235	34.6667	2.83563	4.69342	1.8619	5	3.75	4
6	35.75	36.2881	35.3241	33	36	35	33	36	35	35.75	36.2881	35.3241	35.75	36.2881	35.3241	6.18466	4.24691	2.50522	6.5	4	4
7	39.3607	33.875	34.2972	39	33.5	34	41	33	33	39.3607	33.875	34.2972	39.3607	33.875	34.2972	4.91268	1.90752	2.85546	7	3	2
8	34.1333	34.1333	36.7	34	33	35	33	33	34	34.1333	34.1333	36.7	34.1333	34.1333	36.7	1.50555	2.26358	6.5398	2	3.75	3
CV:	0.0455872	0.0362402	0.0398582

## Sheet: CountsToPeak
Participant	mean_1	mean_2	mean_3	median_1	median_2	median_3	mode_1	mode_2	mode_3	min_1	min_2	min_3	max_1	max_2	max_3	sd_1	sd_2	sd_3	iqr_1	iqr_2	iqr_3
1	3.0099	3.42857	2.10526	1	2	2	1	1	1	3.0099	3.42857	2.10526	3.0099	3.42857	2.10526	3.33915	2.95342	1.46655	2	4.75	2
2	2.95455	4	3	2	2	3	1	2	2	2.95455	4	3	2.95455	4	3	3.10878	3.43854	1.38962	2	5.5	2
3	2.11765	2.79675	1.77027	2	3	1	1	1	1	2.11765	2.79675	1.77027	2.11765	2.79675	1.77027	1.32974	2.25781	1.09228	2	2	1
4	1.8125	1	6.38462	2	1	5	1	1	1	1	1	1	4	1	15	0.910586	0	5.48541	1	0	9.75
5	2.60417	3.47059	3.66667	2	2	2.5	1	1	2	2.60417	3.47059	3.66667	2.60417	3.47059	3.66667	2.12122	3.13913	3.14113	2	4	1
6	3.75	1.9661	2.42759	1	2	2	1	1	2	3.75	1.9661	2.42759	3.75	1.9661	2.42759	5.5	1.06619	1.9103	5.5	2	2
7	7.36066	1.35714	1.89474	5	1	1	1	1	1	7.36066	1.35714	1.89474	7.36066	1.35714	1.89474	7.35308	0.840532	3.45891	5.5	0	0
8	2.4	2.6	3.93333	2	1	2	1	1	2	2.4	2.6	3.93333	2.4	2.6	3.93333	1.54919	2.44365	4.62328	2	2.75	3
CV:	0.542558	0.413365	0.487121

## Sheet: SignalStrength
Participant	mean_1	mean_2	mean_3	median_1	median_2	median_3	mode_1	mode_2	mode_3	min_1	min_2	min_3	max_1	max_2	max_3	sd_1	sd_2	sd_3	iqr_1	iqr_2	iqr_3
1	4491.42	12141.3	12438.3	3047	6304	4776.5	9.15	9.15	0	4491.42	12141.3	12438.3	4491.42	12141.3	12438.3	5203.46	15466.7	16549.9	6207.1	9554.25	17354.3
2	7003.39	10394.7	19032.2	2470.5	6518	13898.5	9.15	24.4	152.5	7003.39	10394.7	19032.2	7003.39	10394.7	19032.2	11184.5	10546.5	18105.4	9723.7	15491.8	36418
3	9503.81	7480.67	3022.81	3053	3779	1824	9.15	0	0	9503.81	7480.67	3022.81	9503.81	7480.67	3022.81	48942.5	8180.74	3362.04	7677.2	10683.8	3113.9
4	4084.54	5780	4080.07	3997	5780	3303	774.7	5780	15.25	774.7	5780	15.25	8842	5780	11126	2755.51	0	3906.57	4960.5	0	7334.46
5	9685.25	8577.45	7428.33	9019	4178	5526.5	9.15	167.75	2846	9685.25	8577.45	7428.33	9685.25	8577.45	7428.33	8410.05	11057.1	4756	15631.5	7995.5	4975
6	8280.66	5685.19	7668.5	42.7	2425	8079	15.25	0	0	8280.66	5685.19	7668.5	8280.66	5685.19	7668.5	16494.2	9480.32	6536.74	16512.5	3022.75	8716.75
7	17265.7	1036.89	1294.1	12709	222.65	183	8671	9.15	9.15	17265.7	1036.89	1294.1	17265.7	1036.89	1294.1	18284.8	1860.34	4282.86	17880.8	794.525	567.3
8	3677.66	4598.43	16888.8	3742	3791	6687	0	0	951.6	3677.66	4598.43	16888.8	3677.66	4598.43	16888.8	2499.81	5186.91	44367.6	4441.75	5380.95	6847
CV:	0.555779	0.501151	0.726755

## Sheet: AbsoluteEnergy
Participant	mean_1	mean_2	mean_3	median_1	median_2	median_3	mode_1	mode_2	mode_3	min_1	min_2	min_3	max_1	max_2	max_3	sd_1	sd_2	sd_3	iqr_1	iqr_2	iqr_3
1	19.0065	80.115	126.422	11.143	21.342	13.947	0	47.579	0	19.0065	80.115	126.422	19.0065	80.115	126.422	28.9928	159.039	235.737	21.716	52.407	81.249
2	60.1291	52.8578	136.599	7.431	19.447	57.18	0.035192	0.116003	0.656727	60.1291	52.8578	136.599	60.1291	52.8578	136.599	182.841	64.2953	173.558	36.233	75.2707	297.249
3	315.808	42.474	12.9372	12.11	12.681	6.239	0	0	0	315.808	42.474	12.9372	315.808	42.474	12.9372	2954.4	55.9538	16.0207	38.917	57.2898	12.049
4	14.3884	16.985	15.4068	13.3445	16.985	8.947	2.288	16.985	0.079507	2.288	16.985	0.079507	34.558	16.985	50.408	9.8026	0	16.5714	13.1765	0	27.518
5	46.4201	62.2006	28.894	29.2255	12.358	16.814	0.033888	3.739	9.619	46.4201	62.2006	28.894	46.4201	62.2006	28.894	49.1709	106.022	25.2518	77.415	34.0425	26.616
6	46.0801	42.0675	32.5163	0.196535	9.207	26.83	0.070384	0	0	46.0801	42.0675	32.5163	46.0801	42.0675	32.5163	91.8513	95.7652	44.2702	91.9413	12.7185	34.1627
7	122.224	3.56441	7.01735	56.4	0.726739	0.673858	0	0.037799	0	122.224	3.56441	7.01735	122.224	3.56441	7.01735	172.664	6.39886	31.748	113.302	2.47839	1.91341
8	12.2889	15.5149	322.99	10.648	10.687	20.9175	0	0	2.945	12.2889	15.5149	322.99	12.2889	15.5149	322.99	9.35827	19.6814	1174.57	14.1837	14.6547	23.151
CV:	1.28093	0.658712	1.27613

## Sheet: AverageFrequency
Participant	mean_1	mean_2	mean_3	median_1	median_2	median_3	mode_1	mode_2	mode_3	min_1	min_2	min_3	max_1	max_2	max_3	sd_1	sd_2	sd_3	iqr_1	iqr_2	iqr_3
1	266.059	104.6	197.842	32	21	25	1000	18	1000	266.059	104.6	197.842	266.059	104.6	197.842	395.405	278.428	359.347	227.25	9.25	38
2	214.227	122.314	42.5	33	25	24	1000	25	24	214.227	122.314	42.5	214.227	122.314	42.5	380.299	284.347	69.3147	87	13.5	7
3	190.265	138.073	163.568	29	27	30.5	1000	1000	1000	190.265	138.073	163.568	190.265	138.073	163.568	340.353	299.947	318.579	21	22.75	22
4	28.25	8	188.846	25.5	8	59	32	8	333	12	8	34	105	8	1000	21.6348	0	272.863	14.5	0	286.75
5	188.125	56.6275	16.5	24	36	14.5	25	18	10	188.125	56.6275	16.5	188.125	56.6275	16.5	367.594	137.182	7.50333	8.5	21.75	11
6	756	140.458	84.4966	1000	31	22	1000	24	18	756	140.458	84.4966	756	140.458	84.4966	488	296.171	227.752	488	13.5	16
7	97.2787	431.482	475.997	28	250	250	21	1000	1000	97.2787	431.482	475.997	97.2787	431.482	475.997	241.853	425.745	424.475	22.25	968	910
8	151.267	216.4	96.6667	20	23	21	10	1000	13	151.267	216.4	96.6667	151.267	216.4	96.6667	344.775	405.691	250.393	19	30.25	22
CV:	0.939979	0.843886	0.912989

## Sheet: ReverberationFrequency
Participant	mean_1	mean_2	mean_3	median_1	median_2	median_3	mode_1	mode_2	mode_3	min_1	min_2	min_3	max_1	max_2	max_3	sd_1	sd_2	sd_3	iqr_1	iqr_2	iqr_3
1	279.455	183.886	174.184	26	20	23	1000	1	1000	279.455	183.886	174.184	279.455	183.886	174.184	427.499	376.741	362.906	982.5	16.5	18
2	207.455	102.429	82.1333	27.5	23	20	1000	1	1	207.455	102.429	82.1333	207.455	102.429	82.1333	383.313	279.047	249.648	83	17.5	9
3	220.167	164.472	167.622	23	23	24	1000	1	1	220.167	164.472	167.622	220.167	164.472	167.622	399.161	347.73	351.29	16	17.5	16
4	205.25	7	250.538	22	7	34	1000	7	1000	1	7	1	1000	7	1000	394.729	0	427.444	45	0	256.75
5	242.583	98.6667	180	23.5	26	23	1000	26	1	242.583	98.6667	180	242.583	98.6667	180	417.428	265.743	401.871	14	11.75	23
6	755	157.576	138.552	1000	25	18	1000	1	1000	755	157.576	138.552	755	157.576	138.552	490	337.297	325.558	490	20.5	14
7	90.7541	442.893	495.158	24	54	167	19	1000	1000	90.7541	442.893	495.158	90.7541	442.893	495.158	243.457	487.893	471.76	15.5	999	978
8	145.467	342.067	87	21	25	13	1	1000	1	145.467	342.067	87	145.467	342.067	87	347.174	481.622	252.158	26	991.75	18
CV:	0.764286	0.750062	0.67089
