# Supplementary material for: Test-Retest Reliability of Acoustic Emission Sensing of the Knee during Physical Tasks
Source: Sensors (Basel). 2022 Nov 22;22(23):9027. doi: 10.3390/s22239027 (PMC9740798; doi:10.3390/s22239027)
Supplement: Supplementary file 1 [file sensors-22-09027-s001.zip › L30.xlsx]

## Sheet: HitsPerRep
	mean_1	mean_2	mean_3	median_1	median_2	median_3	mode_1	mode_2	mode_3	min_1	min_2	min_3	max_1	max_2	max_3	sum_1	sum_2	sum_3	sd_1	sd_2	sd_3	iqr_1	iqr_2	iqr_3
	15.95	3.75	3.9	16.5	4	4	17	4	3	13	1	2	19	6	7	319	75	78	1.79106	1.48235	1.20961	2.5	1.5	1.5
	8.05	6.25	5.5	8	6	5	7	7	4	7	5	3	11	7	10	161	125	110	1.14593	0.786398	1.79179	2	1	3
	38.7	14.3	15.35	38	13	15.5	38	13	15	33	11	10	50	22	19	774	286	307	4.40215	2.73573	2.66112	4.5	3.5	4
	4.8	0.15	3.25	5	0	1	5	0	1	3	0	0	7	1	23	96	3	65	0.951453	0.366348	5.17967	1	0	2.5
	4.15	3.1	4.35	4	3	4	3	3	4	3	1	2	7	5	7	83	62	87	1.30888	1.16529	1.22582	2	2	1.5
	9.9	26.8	32.2	10	26	33.5	9	26	34	6	14	20	13	40	43	198	536	644	1.71372	6.9857	4.90542	2	8.5	6.5
	3.5	5.95	1.5	3	6	1.5	3	6	1	2	4	0	7	8	3	70	119	30	1.23544	1.05006	0.688247	1	2	1
	2.85	4.15	6.1	3	4	6	2	4	5	2	3	3	5	7	14	57	83	122	0.933302	1.13671	2.17401	1.5	0.5	2
CV:	1.09309	1.0687	1.13708

## Sheet: RiseTime
	mean_1	mean_2	mean_3	median_1	median_2	median_3	mode_1	mode_2	mode_3	min_1	min_2	min_3	max_1	max_2	max_3	sd_1	sd_2	sd_3	iqr_1	iqr_2	iqr_3
	90.8025	83.6	76.7692	68	65	55	1	1	1	90.8025	83.6	76.7692	90.8025	83.6	76.7692	103.134	70.1922	75.3403	98.5	63.75	76
	141.888	127.392	95.8273	95	57	43	1	1	1	141.888	127.392	95.8273	141.888	127.392	95.8273	172.886	171.4	121.31	236.75	120.25	88
	57.7623	59	58.7264	45	41	45	1	1	1	57.7623	59	58.7264	57.7623	59	58.7264	62.3127	74.088	49.0918	71	77	62
	71.2604	30	28.8154	57	1	10	1	1	1	71.2604	30	28.8154	71.2604	30	28.8154	78.4677	50.2295	46.0081	65	65.25	35.75
	93.3253	143.855	125.943	74	119.5	106	1	1	123	93.3253	143.855	125.943	93.3253	143.855	125.943	88.1399	108.938	121.34	76.5	110	90.75
	135.793	64.1474	88.5714	124	47.5	44	1	1	1	135.793	64.1474	88.5714	135.793	64.1474	88.5714	105.259	66.6754	118.971	154	63	80
	67.2429	50.7983	65.3667	41	50	63.5	1	55	1	67.2429	50.7983	65.3667	67.2429	50.7983	65.3667	66.6536	32.7359	68.7135	73	51.5	72
	94.7719	153.735	118.508	80	178	74.5	1	1	1	94.7719	153.735	118.508	94.7719	153.735	118.508	81.655	112.613	140.582	155.25	219.5	189
CV:	0.326226	0.522516	0.388846

## Sheet: Counts
	mean_1	mean_2	mean_3	median_1	median_2	median_3	mode_1	mode_2	mode_3	min_1	min_2	min_3	max_1	max_2	max_3	sd_1	sd_2	sd_3	iqr_1	iqr_2	iqr_3
	6.67085	7.73333	4.74359	4	6	4	1	1	4	6.67085	7.73333	4.74359	6.67085	7.73333	4.74359	6.46627	5.90083	2.97363	10	10	5
	10.528	8.752	5.00909	8	6	3	1	1	1	10.528	8.752	5.00909	10.528	8.752	5.00909	18.7534	12.6546	5.52475	11	8	7
	5.29587	6.95804	4.1759	3	4	3	1	1	1	5.29587	6.95804	4.1759	5.29587	6.95804	4.1759	7.11295	7.57037	3.8512	4	7	4
	3.23958	3.33333	2.36923	3	1	1	1	1	1	3.23958	3.33333	2.36923	3.23958	3.33333	2.36923	2.18003	4.04145	2.42751	4	5.25	2
	6.08434	9.72581	18.6552	4	9	11	3	1	1	6.08434	9.72581	18.6552	6.08434	9.72581	18.6552	4.58578	7.778	15.9373	8.5	9	29
	8.35354	5.13246	5.95342	7.5	3	5	1	1	1	8.35354	5.13246	5.95342	8.35354	5.13246	5.95342	6.03932	4.84635	4.72487	12	4	7
	5.47143	6.52101	16.7	4	4	9.5	1	1	1	5.47143	6.52101	16.7	5.47143	6.52101	16.7	4.80556	6.92679	16.6964	5	6	34
	5.64912	10.9036	12.4098	4	7	4	1	1	1	5.64912	10.9036	12.4098	5.64912	10.9036	12.4098	4.22785	12.1882	19.0357	9	9	13
CV:	0.342021	0.332859	0.715131

## Sheet: Duration
	mean_1	mean_2	mean_3	median_1	median_2	median_3	mode_1	mode_2	mode_3	min_1	min_2	min_3	max_1	max_2	max_3	sd_1	sd_2	sd_3	iqr_1	iqr_2	iqr_3
	285.633	361.187	218.833	191	328	233	1	1	1	285.633	361.187	218.833	285.633	361.187	218.833	274.165	258.578	126.568	428.5	442.5	195
	384.261	374.712	292.2	355	359	306	1	1	1	384.261	374.712	292.2	384.261	374.712	292.2	454.37	458.637	345.297	473	362.75	342
	161.948	222.392	145.485	107	143	104	1	1	1	161.948	222.392	145.485	161.948	222.392	145.485	172.806	235.766	146.213	177	265	139
	153.385	42	93.7846	125	4	22	1	1	1	153.385	42	93.7846	153.385	42	93.7846	131.453	68.4324	130.646	202.5	90	148
	314.687	346.516	534.874	359	403	531	1	1	855	314.687	346.516	534.874	314.687	346.516	534.874	184.477	169.042	353.193	380.25	152	632.25
	338.399	206.97	306.137	294.5	123.5	339.5	1	1	1	338.399	206.97	306.137	338.399	206.97	306.137	263.601	227.897	218.671	507	236.5	323
	248.457	171.151	310.633	240.5	131	409	1	1	1	248.457	171.151	310.633	248.457	171.151	310.633	201.481	127.176	227.248	313	221.25	418
	208.474	323.711	309.434	246	316	280	1	1	1	208.474	323.711	309.434	208.474	323.711	309.434	141.132	184.63	265.726	265	252	492
CV:	0.319369	0.453636	0.481504

## Sheet: Amplitude
	mean_1	mean_2	mean_3	median_1	median_2	median_3	mode_1	mode_2	mode_3	min_1	min_2	min_3	max_1	max_2	max_3	sd_1	sd_2	sd_3	iqr_1	iqr_2	iqr_3
	36.3542	37.1333	35.3846	35	36	35	35	33	34	36.3542	37.1333	35.3846	36.3542	37.1333	35.3846	3.60249	4.13728	1.90168	5	7	3
	37.8882	37.76	34.8909	38	38	34	38	39	33	37.8882	37.76	34.8909	37.8882	37.76	34.8909	5.56663	5.01835	3.92906	4.5	5	3
	36.332	37.6923	35.8046	35	37	35	33	33	33	36.332	37.6923	35.8046	36.332	37.6923	35.8046	4.00867	4.5325	3.79123	5	7	5
	35.1771	34	34.7077	35	34	34	37	32	35	35.1771	34	34.7077	35.1771	34	34.7077	2.23369	2	2.88164	4	3	2
	36.1205	37.7258	39.4943	35	36	39	35	35	34	36.1205	37.7258	39.4943	36.1205	37.7258	39.4943	3.16381	4.20448	5.39783	3	8	10
	37.8232	36.6362	35.5714	36	35	35	33	33	35	37.8232	36.6362	35.5714	37.8232	36.6362	35.5714	4.75534	4.26725	3.35826	9	5	4
	36.6429	36.1849	40.5333	35	35	40.5	34	35	33	36.6429	36.1849	40.5333	36.6429	36.1849	40.5333	4.37727	3.18622	6.87691	4	4	14
	36.9474	37.241	36.5328	36	35	35	35	35	33	36.9474	37.241	36.5328	36.9474	37.241	36.5328	3.71494	4.67111	5.01433	6	5.75	5
CV:	0.0244749	0.0342613	0.0597649

## Sheet: CountsToPeak
	mean_1	mean_2	mean_3	median_1	median_2	median_3	mode_1	mode_2	mode_3	min_1	min_2	min_3	max_1	max_2	max_3	sd_1	sd_2	sd_3	iqr_1	iqr_2	iqr_3
	2.72414	2.42667	2.10256	2	2	2	1	2	2	2.72414	2.42667	2.10256	2.72414	2.42667	2.10256	2.29829	1.36731	1.15758	2	2	2
	4.1677	3.688	2.36364	3	2	2	1	1	1	4.1677	3.688	2.36364	4.1677	3.688	2.36364	4.58835	4.29819	2.54042	5	3	1
	2.35401	2.48951	2.14658	2	2	2	1	1	1	2.35401	2.48951	2.14658	2.35401	2.48951	2.14658	1.89402	1.81366	1.33138	2	2	2
	1.9375	2.66667	1.46154	2	1	1	1	1	1	1.9375	2.66667	1.46154	1.9375	2.66667	1.46154	1.06438	2.88675	0.849208	1.5	3.75	1
	2.62651	4.87097	7.41379	2	4	5	2	1	1	2.62651	4.87097	7.41379	2.62651	4.87097	7.41379	1.63581	4.25608	6.59554	1	4	11
	4.25253	2.21269	2.43012	4	2	2	1	1	1	4.25253	2.21269	2.43012	4.25253	2.21269	2.43012	2.78809	1.35602	1.89616	4	2	2
	2.14286	3.12605	5.7	2	2	4	1	1	1	2.14286	3.12605	5.7	2.14286	3.12605	5.7	1.3219	2.67618	4.75721	2	3	9
	3.07018	6.24096	4.95082	3	4	3	1	1	1	3.07018	6.24096	4.95082	3.07018	6.24096	4.95082	2.38192	6.7708	5.58163	3	5.75	6
CV:	0.300993	0.409323	0.604284

## Sheet: SignalStrength
	mean_1	mean_2	mean_3	median_1	median_2	median_3	mode_1	mode_2	mode_3	min_1	min_2	min_3	max_1	max_2	max_3	sd_1	sd_2	sd_3	iqr_1	iqr_2	iqr_3
	9719.75	13007.9	5220.99	4429	7790	4207.5	9.15	134.2	9.15	9719.75	13007.9	5220.99	9719.75	13007.9	5220.99	12623.5	13596.3	3978.82	13518.2	17927.2	5994
	14689.9	10544.4	11173.8	8534	7601	5508.5	0	9.15	15.25	14689.9	10544.4	11173.8	14689.9	10544.4	11173.8	48198.8	22101.3	45274.8	14451	10340.5	10037.4
	5690.2	7291.73	5210.52	2989	3460	2992	0	15.25	0	5690.2	7291.73	5210.52	5690.2	7291.73	5210.52	7248.15	9175.16	6485.99	6563	9061	5768.5
	3882.25	865.167	1854.89	3304.5	143.35	521.55	5243	9.15	0	3882.25	865.167	1854.89	3882.25	865.167	1854.89	3111.99	1368.09	2853.28	4521	1825.39	2002.2
	10141.6	11981.7	19230.4	6866	11590	15094	0	12060	10608	10141.6	11981.7	19230.4	10141.6	11981.7	19230.4	9360.02	8069.56	15394.6	17356	11169	26473.8
	13242.9	8454.35	9379.36	7276	3736.5	7457.5	0	0	9.15	13242.9	8454.35	9379.36	13242.9	8454.35	9379.36	14398.1	12293.4	10685.6	22997	8331	9787
	8374.99	3691.19	11188.5	4886	2711	8954.5	0	9.15	0	8374.99	3691.19	11188.5	8374.99	3691.19	11188.5	10064.2	3131.16	10015.4	7946	4611.75	20718.7
	6977.14	9570.65	9323.72	4868	7747	5723.5	9.15	15.25	9.15	6977.14	9570.65	9323.72	6977.14	9570.65	9323.72	6839.19	7550.22	10885.9	9667	9264.25	14765
CV:	0.402633	0.506007	0.580359

## Sheet: AbsoluteEnergy
	mean_1	mean_2	mean_3	median_1	median_2	median_3	mode_1	mode_2	mode_3	min_1	min_2	min_3	max_1	max_2	max_3	sd_1	sd_2	sd_3	iqr_1	iqr_2	iqr_3
	55.4483	85.2012	19.7292	15.463	28.767	11.637	0	14.144	47.197	55.4483	85.2012	19.7292	55.4483	85.2012	19.7292	98.4049	145.831	18.2823	68.989	104.7	24.486
	701.638	111.524	355.343	35.384	28.716	14.9395	0	0.036495	0	701.638	111.524	355.343	701.638	111.524	355.343	6806.78	759.556	3341.44	66.0535	47.2687	37.646
	35.1411	46.8672	31.6692	11.1415	14.522	11.414	0	3.344	0	35.1411	46.8672	31.6692	35.1411	46.8672	31.6692	63.3063	91.2532	58.6205	32.583	48.343	30.9755
	15.4921	2.8	7.22415	11.924	0.628797	1.818	24.781	0.035192	0	15.4921	2.8	7.22415	15.4921	2.8	7.22415	13.8217	4.285	13.2133	19.626	5.77561	7.33637
	55.1621	67.4916	119.412	20.779	45.2255	64.645	0	46.406	45.262	55.1621	67.4916	119.412	55.1621	67.4916	119.412	69.0299	63.5134	129.048	101.438	76.435	172.976
	99.9825	62.4427	53.575	23.0305	14.2495	24.377	0	0	0	99.9825	62.4427	53.575	99.9825	62.4427	53.575	146.309	134.372	132.823	162.215	43.107	40.784
	54.5404	14.2872	86.1592	16.4475	9.634	36.2605	0	6.749	0	54.5404	14.2872	86.1592	54.5404	14.2872	86.1592	94.9773	15.1271	95.7175	31.661	16.2413	169.82
	41.8162	51.8889	60.6833	17.289	24.672	16.211	0.033888	0.066473	0	41.8162	51.8889	60.6833	41.8162	51.8889	60.6833	60.9034	67.626	145.169	49.1702	50.5605	62.703
CV:	1.74663	0.640134	1.22683

## Sheet: AverageFrequency
	mean_1	mean_2	mean_3	median_1	median_2	median_3	mode_1	mode_2	mode_3	min_1	min_2	min_3	max_1	max_2	max_3	sd_1	sd_2	sd_3	iqr_1	iqr_2	iqr_3
	156.207	92.2267	79.7564	25	22	24	1000	23	24	156.207	92.2267	79.7564	156.207	92.2267	79.7564	314.928	230.637	219.833	15	8	12
	148.634	152.984	180.318	25	23	22	1000	1000	1000	148.634	152.984	180.318	148.634	152.984	180.318	308.034	326.736	358.09	34.25	29.75	32
	158.397	112.472	168.681	29	29	29	1000	24	1000	158.397	112.472	168.681	158.397	112.472	168.681	310.472	250.002	335.527	23	26	12
	145.417	438.667	234.769	29.5	250	68	1000	66	1000	145.417	438.667	234.769	145.417	438.667	234.769	313.9	494.758	370.108	17	700.5	106.5
	113.843	105.742	47.2184	23	29	30	25	21	23	113.843	105.742	47.2184	113.843	105.742	47.2184	291.285	267.39	115.458	13	14	15.75
	115.965	135.386	109.722	25	28	21	23	25	1000	115.965	135.386	109.722	115.965	135.386	109.722	271.631	289.139	266.874	9	11	11
	102.071	105.294	157.6	24.5	36	59.5	19	1000	1000	102.071	105.294	157.6	102.071	105.294	157.6	239.627	243.511	291.847	19	27.75	47
	170.649	71.3614	189.623	29	22	27	1000	17	1000	170.649	71.3614	189.623	170.649	71.3614	189.623	343.971	189.34	344.782	12.75	30	82
CV:	0.179165	0.781271	0.426062

## Sheet: ReverberationFrequency
	mean_1	mean_2	mean_3	median_1	median_2	median_3	mode_1	mode_2	mode_3	min_1	min_2	min_3	max_1	max_2	max_3	sd_1	sd_2	sd_3	iqr_1	iqr_2	iqr_3
	169.072	134.973	107.577	23	19	22	1	1	1	169.072	134.973	107.577	169.072	134.973	107.577	351.624	321.691	282.246	15.75	11.25	11
	132.733	154.12	230.018	23	23	20.5	1	1000	1000	132.733	154.12	230.018	132.733	154.12	230.018	309.5	337.194	408.763	16.25	21.5	31
	168.339	124.671	188.964	24	24	24	1	1	1000	168.339	124.671	188.964	168.339	124.671	188.964	348.147	295.124	371.221	15	21	14.75
	189.802	354	262.523	21.5	61	10	1	1	1	189.802	354	262.523	189.802	354	262.523	377.939	560.256	426.535	21	749.25	437.25
	121.542	117.371	46.5517	18	25	25	24	28	24	121.542	117.371	46.5517	121.542	117.371	46.5517	308.341	291.424	147.456	18	8	8
	115.404	147.841	126.668	22	23	18	1	1	1	115.404	147.841	126.668	115.404	147.841	126.668	289.415	330.837	310.737	10	9	15
	129.286	130.672	198.933	19	25	50	1	1	1000	129.286	130.672	198.933	129.286	130.672	198.933	315.233	306.446	364.927	18	30	42
	159.018	81.2771	170.049	28	22	24	1	1	1	159.018	81.2771	170.049	159.018	81.2771	170.049	343.016	234.549	347.916	15.5	17.75	43
CV:	0.181696	0.534419	0.420464
