# Supplementary material for: Test-Retest Reliability of Acoustic Emission Sensing of the Knee during Physical Tasks
Source: Sensors (Basel). 2022 Nov 22;22(23):9027. doi: 10.3390/s22239027 (PMC9740798; doi:10.3390/s22239027)
Supplement: Supplementary file 1 [file sensors-22-09027-s001.zip › L60.xlsx]

## Sheet: HitsPerRep
	mean_1	mean_2	mean_3	median_1	median_2	median_3	mode_1	mode_2	mode_3	min_1	min_2	min_3	max_1	max_2	max_3	sd_1	sd_2	sd_3	iqr_1	iqr_2	iqr_3
	18.15	5	4.4	18	5	4	19	4	4	14	3	2	23	7	10	2.25945	1.08604	1.91887	2.5	2	2
	13.675	12.5	14.8	13.5	12	15	13	12	13	9	9	9	20	17	19	2.53577	1.94804	2.3005	3.5	1.5	3
	47.475	25.75	26.75	47	25.5	27	46	25	26	42	21	17	54	32	31	2.93509	2.78043	2.82616	4.5	4	3
	6.375	3.425	3.325	6	3	3	7	2	3	4	0	0	10	8	9	1.29471	1.94656	1.99213	1.5	3	2
	7.925	6.45	2.75	8	6	3	8	6	3	4	2	1	11	11	5	1.63907	1.89399	0.980581	2	2.5	1
	15.375	25.05	25.675	15	25	25.5	14	23	22	11	18	21	20	33	33	2.20358	2.9695	3.2533	3	4	4.5
	2.925	6.5	1.8	3	7	2	2	7	2	1	3	1	5	9	4	0.916725	1.5525	0.790975	2	2	1
	2.8	6.15	5.6	3	6	5	3	6	5	2	4	3	4	9	10	0.686873	1.44204	1.51573	1	2	1.5
CV:	1.01486	0.797662	0.980262

## Sheet: RiseTime
	mean_1	mean_2	mean_3	median_1	median_2	median_3	mode_1	mode_2	mode_3	min_1	min_2	min_3	max_1	max_2	max_3	sd_1	sd_2	sd_3	iqr_1	iqr_2	iqr_3
	90.7273	103.65	64.7273	70	42	60.5	1	1	1	90.7273	103.65	64.7273	90.7273	103.65	64.7273	100.051	118.949	61.7587	98	192.5	99.5
	127.616	79.522	98.6926	80	41.5	42.5	1	1	1	127.616	79.522	98.6926	127.616	79.522	98.6926	127.815	187.952	145.213	191	67.5	143
	70.6029	71.1476	62.8729	59	46	43	1	1	1	70.6029	71.1476	62.8729	70.6029	71.1476	62.8729	88.403	93.0345	88.6507	65	65	64
	84.8039	9.37956	25.0526	41	1	1	1	1	1	84.8039	9.37956	25.0526	84.8039	9.37956	25.0526	124.135	17.4002	80.3369	90	6.25	5
	133.965	106.043	128.136	83	85.5	117.5	1	1	1	133.965	106.043	128.136	133.965	106.043	128.136	134.874	86.703	93.4407	187.5	143	106
	93.239	69.5818	110.687	63	45	83	1	1	1	93.239	69.5818	110.687	93.239	69.5818	110.687	121.314	102.969	116.049	108	77	97
	98.8547	74.9923	72.7778	69	57	63	1	1	1	98.8547	74.9923	72.7778	98.8547	74.9923	72.7778	106.649	69.9672	79.0386	99.5	73.5	53.5
	50.8571	172.195	111.455	54	182	43	54	1	1	50.8571	172.195	111.455	50.8571	172.195	111.455	39.6023	116.003	131.249	30	211	96
CV:	0.292004	0.533405	0.402215

## Sheet: Counts
	mean_1	mean_2	mean_3	median_1	median_2	median_3	mode_1	mode_2	mode_3	min_1	min_2	min_3	max_1	max_2	max_3	sd_1	sd_2	sd_3	iqr_1	iqr_2	iqr_3
	6.54821	5.01	5.17614	5	4	2	1	1	1	6.54821	5.01	5.17614	6.54821	5.01	5.17614	5.53357	4.10293	5.43825	8	6	7
	10.2358	6.676	3.99662	7	3	2.5	1	1	1	10.2358	6.676	3.99662	10.2358	6.676	3.99662	11.3372	8.58174	3.95319	13	10	5
	4.95629	5.84369	4.30374	4	4	3	1	1	1	4.95629	5.84369	4.30374	4.95629	5.84369	4.30374	4.87836	8.60751	4.66946	4	4	3
	5.56471	2.19708	2.33083	3	1	1	1	1	1	5.56471	2.19708	2.33083	5.56471	2.19708	2.33083	7.68388	2.79664	4.24571	5	1	1
	6.88959	12.8101	21.0636	6	7	8	1	1	1	6.88959	12.8101	21.0636	6.88959	12.8101	21.0636	5.82583	16.3842	22.7907	8	8	44
	6.37073	5.01497	6.67186	4	3	6	1	1	1	6.37073	5.01497	6.67186	6.37073	5.01497	6.67186	6.2961	4.64061	5.39226	7	6	8
	6.89744	9.7	24.6944	6	5	11	1	1	1	6.89744	9.7	24.6944	6.89744	9.7	24.6944	5.9573	11.5873	23.248	7	11	47
	5.83929	19.935	13.3393	6	7.5	5	8	1	1	5.83929	19.935	13.3393	5.83929	19.935	13.3393	2.62543	32.1329	21.8047	4	11	8
CV:	0.239118	0.675261	0.837742

## Sheet: Duration
	mean_1	mean_2	mean_3	median_1	median_2	median_3	mode_1	mode_2	mode_3	min_1	min_2	min_3	max_1	max_2	max_3	sd_1	sd_2	sd_3	iqr_1	iqr_2	iqr_3
	292.915	259.76	226.716	290.5	268	128.5	1	1	1	292.915	259.76	226.716	292.915	259.76	226.716	241.576	223.719	234.631	387	371.5	371.5
	356.408	279.246	227.056	322	126	227.5	1	1	1	356.408	279.246	227.056	356.408	279.246	227.056	289.344	362.018	230.994	474	432	346.5
	192.34	188.037	153.139	140	131	100	1	1	1	192.34	188.037	153.139	192.34	188.037	153.139	200.91	210.508	175.698	192	173	152
	198.914	38.6861	81.5338	126	8	8	1	1	1	198.914	38.6861	81.5338	198.914	38.6861	81.5338	279.095	88.3328	215.94	219.25	37.25	41.5
	338.502	340.384	463.955	400	311	375.5	1	1	1	338.502	340.384	463.955	338.502	340.384	463.955	229.216	285.488	361.251	373.25	294	549
	277.104	213.042	314.353	174	124	353	1	1	1	277.104	213.042	314.353	277.104	213.042	314.353	288.948	234.936	224.495	364.5	328	355.75
	291.103	262.488	348.319	314	264.5	424	1	1	1	291.103	262.488	348.319	291.103	262.488	348.319	193.236	189.216	212.329	288.25	244.5	393
	262.009	345.618	370.112	272.5	327.5	346	330	1	1	262.009	345.618	370.112	262.009	345.618	370.112	118.707	256.051	296.758	122	340	350
CV:	0.212135	0.407967	0.455911

## Sheet: Amplitude
	mean_1	mean_2	mean_3	median_1	median_2	median_3	mode_1	mode_2	mode_3	min_1	min_2	min_3	max_1	max_2	max_3	sd_1	sd_2	sd_3	iqr_1	iqr_2	iqr_3
	36.2658	35.255	35.6193	35	35	34	34	33	33	36.2658	35.255	35.6193	36.2658	35.255	35.6193	3.52013	2.33608	3.36324	4	4	5
	37.6033	36.52	34.2939	37	35	34	33	33	33	37.6033	36.52	34.2939	37.6033	36.52	34.2939	4.85635	4.03661	2.20707	6	7	2
	36.604	36.6641	35.8636	35	35	35	33	33	33	36.604	36.6641	35.8636	36.604	36.6641	35.8636	4.00396	4.06289	3.60076	5	4	4
	36.9059	35.8686	35.0526	36	35	34	35	33	33	36.9059	35.8686	35.0526	36.9059	35.8686	35.0526	5.42441	4.3128	4.35423	4	4	4
	36.0946	37.5698	38.2182	36	36	36	33	33	34	36.0946	37.5698	38.2182	36.0946	37.5698	38.2182	3.42513	5.30445	5.23289	5	5	10
	35.9837	36.7974	36.0944	35	35.5	36	33	33	33	35.9837	36.7974	36.0944	35.9837	36.7974	36.0944	3.37741	4.22966	3.31513	4.75	7	5
	36.1538	37.3385	41.0694	36	37	42	36	33	33	36.1538	37.3385	41.0694	36.1538	37.3385	41.0694	2.89951	4.35855	7.60157	4	7	16
	36.5446	37.6951	36.6027	36	35.5	35	35	33	35	36.5446	37.6951	36.6027	36.5446	37.6951	36.6027	2.33997	6.73951	5.50484	4	5	3
CV:	0.0146266	0.0229634	0.0584756

## Sheet: CountsToPeak
	mean_1	mean_2	mean_3	median_1	median_2	median_3	mode_1	mode_2	mode_3	min_1	min_2	min_3	max_1	max_2	max_3	sd_1	sd_2	sd_3	iqr_1	iqr_2	iqr_3
	2.71901	2.445	2.0625	2	2	2	1	1	1	2.71901	2.445	2.0625	2.71901	2.445	2.0625	2.08994	1.86665	1.25655	2	2	2
	4.33272	2.686	2.18581	3	2	1	1	1	1	4.33272	2.686	2.18581	4.33272	2.686	2.18581	4.10473	3.8153	1.99897	6	1.5	2
	2.38968	2.7233	2.22243	2	2	2	1	2	1	2.38968	2.7233	2.22243	2.38968	2.7233	2.22243	1.732	2.8643	1.89457	2	2	2
	2.81961	1.22628	1.24812	2	1	1	1	1	1	2.81961	1.22628	1.24812	2.81961	1.22628	1.24812	2.41526	0.696553	0.856402	3	0	0
	3.34385	5.4031	10.4182	2	3	3	1	1	1	3.34385	5.4031	10.4182	3.34385	5.4031	10.4182	3.28957	7.03136	11.8549	3	4	19
	2.98862	2.20259	2.86758	2	2	2	1	1	1	2.98862	2.20259	2.86758	2.98862	2.20259	2.86758	3.05458	1.64352	2.12843	3	2	2
	3.37607	3.89615	6.04167	2	2	5	1	1	1	3.37607	3.89615	6.04167	3.37607	3.89615	6.04167	3.35211	4.2491	5.23648	3	3.5	9
	2.3125	9.2561	4.20089	2	4	2	3	1	1	2.3125	9.2561	4.20089	2.3125	9.2561	4.20089	1.20831	13.1694	4.73701	2	6	5
CV:	0.215058	0.685205	0.776503

## Sheet: SignalStrength
	mean_1	mean_2	mean_3	median_1	median_2	median_3	mode_1	mode_2	mode_3	min_1	min_2	min_3	max_1	max_2	max_3	sd_1	sd_2	sd_3	iqr_1	iqr_2	iqr_3
	9176.09	6661.67	7523.65	6305.5	5017	2168.5	0	9.15	15.25	9176.09	6661.67	7523.65	9176.09	6661.67	7523.65	10908.8	6451.68	9802.3	11071	9576.5	10191.3
	12727.5	8780.61	4688.09	7439	2935.5	3974	0	9.15	9.15	12727.5	8780.61	4688.09	12727.5	8780.61	4688.09	22230.6	12481.1	4874.94	18649.8	14998.5	6704.1
	6788.16	6327.41	4697.7	4072	3512.5	2470.5	0	9.15	0	6788.16	6327.41	4697.7	6788.16	6327.41	4697.7	9526.5	8898.95	5809.68	6840.75	5804	5228
	6522.8	1345.88	2314.41	2913	231.8	204.35	9.15	9.15	0	6522.8	1345.88	2314.41	6522.8	1345.88	2314.41	15939.4	3313.05	8360.17	5573.5	903.562	973.062
	10456.3	13079.8	15335.2	8662	7977.5	9829	0	9.15	9.15	10456.3	13079.8	15335.2	10456.3	13079.8	15335.2	10847.5	17776.9	15192.5	11819.5	8647	21070
	7995.48	7417.81	9557.23	3855	3141.5	7781	9.15	0	0	7995.48	7417.81	9557.23	7995.48	7417.81	9557.23	10603.4	9365.42	9950.55	8987	10073.8	11391.5
	6856.02	7504.49	12860.3	6320	5191	14130.5	0	0	0	6856.02	7504.49	12860.3	6856.02	7504.49	12860.3	5278.99	7212.29	9727.47	7624	7725.5	19594.5
	6336.45	13840.2	11025.7	6277	7907	6681	8229	0	0	6336.45	13840.2	11025.7	6336.45	13840.2	11025.7	2923.5	17677.6	14333.1	3518.5	10370	7707
CV:	0.273121	0.487893	0.528799

## Sheet: AbsoluteEnergy
	mean_1	mean_2	mean_3	median_1	median_2	median_3	mode_1	mode_2	mode_3	min_1	min_2	min_3	max_1	max_2	max_3	sd_1	sd_2	sd_3	iqr_1	iqr_2	iqr_3
	50.1569	27.3301	41.1015	21.318	15.34	6.4405	0	0	0.033888	50.1569	27.3301	41.1015	50.1569	27.3301	41.1015	92.8134	32.7557	65.9002	48.573	37.075	44.8915
	183.223	54.4409	16.161	26.259	10.835	10.8245	0	0	0	183.223	54.4409	16.161	183.223	54.4409	16.161	2500.61	189.547	21.874	102.978	74.1495	20.932
	50.9035	41.3717	25.5605	15.689	13.1305	8.838	0	0	0	50.9035	41.3717	25.5605	50.9035	41.3717	25.5605	245.375	84.1657	49.02	35.2965	28.626	24.079
	141.455	11.1436	27.4738	10.287	0.919269	0.756531	0	0	0	141.455	11.1436	27.4738	141.455	11.1436	27.4738	1066.54	39.0226	161.093	21.4318	3.60193	3.11798
	59.5948	100.001	94.0272	30.49	28.5685	36.2545	0	0	0.033888	59.5948	100.001	94.0272	59.5948	100.001	94.0272	142.035	199.13	126.347	53.8238	39.824	137.321
	42.0957	45.972	52.8597	13.435	12.134	26.548	0	0	0	42.0957	45.972	52.8597	42.0957	45.972	52.8597	77.7372	72.6693	175.683	33.4475	54.43	54.1065
	27.3382	40.0898	111.282	18.798	17.7445	79.173	0	0	0	27.3382	40.0898	111.282	27.3382	40.0898	111.282	27.4274	53.1998	106.896	31.0325	38.1385	184.377
	24.6444	144.249	76.9597	23.14	25.616	20.8135	35.845	0	0	24.6444	144.249	76.9597	24.6444	144.249	76.9597	14.415	288.872	170.337	19.11	48.609	29.885
CV:	0.798304	0.744723	0.625856

## Sheet: AverageFrequency
	mean_1	mean_2	mean_3	median_1	median_2	median_3	mode_1	mode_2	mode_3	min_1	min_2	min_3	max_1	max_2	max_3	sd_1	sd_2	sd_3	iqr_1	iqr_2	iqr_3
	151.15	118.395	134.659	25	22	25	1000	1000	1000	151.15	118.395	134.659	151.15	118.395	134.659	320.076	278.593	302.735	11	21	27.5
	116.239	138.034	195.476	25	27	22	24	1000	1000	116.239	138.034	195.476	116.239	138.034	195.476	272.304	293.849	365.57	17	23.5	51
	115.715	106.417	123.023	28	28	30	27	25	28	115.715	106.417	123.023	115.715	106.417	123.023	262.167	243.229	270.334	11	15	17
	110.639	449.482	427.526	33	166	200	1000	1000	1000	110.639	449.482	427.526	110.639	449.482	427.526	244.304	436.938	435.037	33.75	934	954.25
	118.77	89.6667	146.055	21	27	32.5	1000	22	1000	118.77	89.6667	146.055	118.77	89.6667	146.055	279.024	229.149	304.055	14	25	39
	141.046	171.092	117.427	24	27	23	1000	1000	1000	141.046	171.092	117.427	141.046	171.092	117.427	301.661	333.606	282.271	20.5	23	11
	108.291	132.277	176.153	23	33	88	22	1000	1000	108.291	132.277	176.153	108.291	132.277	176.153	274.083	279.735	300.815	13.75	33	90.5
	66.7589	137.911	122.531	23	28	21	24	1000	1000	66.7589	137.911	122.531	66.7589	137.911	122.531	202.814	288.393	285.662	8.5	78	43.5
CV:	0.215583	0.692747	0.574664

## Sheet: ReverberationFrequency
	mean_1	mean_2	mean_3	median_1	median_2	median_3	mode_1	mode_2	mode_3	min_1	min_2	min_3	max_1	max_2	max_3	sd_1	sd_2	sd_3	iqr_1	iqr_2	iqr_3
	176.26	134.35	215.881	22	19.5	23	1000	1	1	176.26	134.35	215.881	176.26	134.35	215.881	359.998	320.63	392.673	14	17	46.5
	137.002	152.416	238.184	24	22	18	1	1	1000	137.002	152.416	238.184	137.002	152.416	238.184	314.828	337.121	412.668	14	24	45.5
	125.21	123.142	136.17	24	23	24	1	1	1	125.21	123.142	136.17	125.21	123.142	136.17	302.274	297.766	316.142	10	14	18
	108.847	441.708	463.602	23	77	118	1	1000	1000	108.847	441.708	463.602	108.847	441.708	463.602	275.317	480.996	482.288	27.5	999	990.25
	151.905	138.787	141.9	21	26	25.5	1000	1000	1000	151.905	138.787	141.9	151.905	138.787	141.9	336.678	313.294	315.851	12	18	19
	150.883	192.891	131.712	21	23.5	22	1	1000	1	150.883	192.891	131.712	150.883	192.891	131.712	333.781	372.097	314.628	16	18	13
	143.632	158.535	228.222	18	27.5	88	1000	1	1000	143.632	158.535	228.222	143.632	158.535	228.222	329.976	333.652	366.991	15.5	29.5	99.5
	69.7232	175.976	158.451	18	25	21	19	1000	1000	69.7232	175.976	158.451	69.7232	175.976	158.451	222.431	343.299	338.58	9	74	45
CV:	0.243357	0.549757	0.511877
