# Supplementary material for: Test-Retest Reliability of Acoustic Emission Sensing of the Knee during Physical Tasks
Source: Sensors (Basel). 2022 Nov 22;22(23):9027. doi: 10.3390/s22239027 (PMC9740798; doi:10.3390/s22239027)
Supplement: Supplementary file 1 [file sensors-22-09027-s001.zip › SLA.xlsx]

## Sheet: ReadMe
Each file presents data for the respective exercise as per file name. Excel book sheets correspond to an investigated parameter: a number of hits per repetition, rise time, counts, duration, amplitude, counts to peak, signal strength, absolute energy, average frequency and reverberation frequency. Means and standard deviations, median values and interquartile ranges, modes, minimum and maximum va…

## Sheet: HitsPerCycle
Participant	mean_1	mean_2	mean_3	median_1	median_2	median_3	mode_1	mode_2	mode_3	min_1	min_2	min_3	max_1	max_2	max_3	sum_1	sum_2	sum_3	sd_1	sd_2	sd_3	iqr_1	iqr_2	iqr_3
1	0	0.375	0.125	0	0	0	0	0	0	0	0	0	0	2	1	0	3	1	0	0.744024	0.353553	0	0.5	0
2	0.5	0.125	1	0	0	0.5	0	0	0	0	0	0	2	1	4	4	1	8	0.92582	0.353553	1.41421	1	0	1.5
3	0.125	0.375	0.25	0	0	0	0	0	0	0	0	0	1	2	1	1	3	2	0.353553	0.744024	0.46291	0	0.5	0.5
4	0	0	0.25	0	0	0	0	0	0	0	0	0	0	0	2	0	0	2	0	0	0.707107	0	0	0
5	0.25	0	0	0	0	0	0	0	0	0	0	0	2	0	0	2	0	0	0.707107	0	0	0	0	0
6	0	0.125	0.125	0	0	0	0	0	0	0	0	0	0	1	1	0	1	1	0	0.353553	0.353553	0	0	0
7	0.5	0	0.25	0	0	0	0	0	0	0	0	0	2	0	1	4	0	2	0.92582	0	0.46291	1	0	0.5
8	0	0.125	0	0	0	0	0	0	0	0	0	0	0	1	0	0	1	0	0	0.353553	0	0	0	0
CV:	1.28565	1.10793	1.28174

## Sheet: RiseTime
Participant	mean_1	mean_2	mean_3	median_1	median_2	median_3	mode_1	mode_2	mode_3	min_1	min_2	min_3	max_1	max_2	max_3	sd_1	sd_2	sd_3	iqr_1	iqr_2	iqr_3
1	0	47.6667	57	0	35	57	0	1	57	0	47.6667	57	0	47.6667	57	0	54.1233	0	0	79.5	0
2	243.75	5	37.25	255.5	5	39	171	5	1	243.75	5	37.25	243.75	5	37.25	51.6357	0	33.6144	62.5	0	67.5
3	1	11.6667	603	1	1	603	1	1	506	1	11.6667	603	1	11.6667	603	0	18.4752	137.179	0	24	194
4	0	0	18	0	0	18	0	0	18	0	0	18	0	0	18	0	0	0	0	0	0
5	1	0	0	1	0	0	1	0	0	1	0	0	1	0	0	0	0	0	0	0	0
6	0	146	258	0	146	258	0	146	258	0	146	258	0	146	258	0	0	0	0	0	0
7	133.5	0	81	133.5	0	81	1	0	4	133.5	0	81	133.5	0	81	152.998	0	108.894	265	0	154
8	0	24	0	0	24	0	0	24	0	0	24	0	0	24	0	0	0	0	0	0	0
CV:	1.94086	1.70508	1.57815

## Sheet: Counts
Participant	mean_1	mean_2	mean_3	median_1	median_2	median_3	mode_1	mode_2	mode_3	min_1	min_2	min_3	max_1	max_2	max_3	sd_1	sd_2	sd_3	iqr_1	iqr_2	iqr_3
1	0	3.33333	9	0	3	9	0	1	9	0	3.33333	9	0	3.33333	9	0	2.51661	0	0	3.75	0
2	7.25	1	1.75	7.5	1	1	1	1	1	7.25	1	1.75	7.25	1	1.75	4.92443	0	1.38873	6.5	0	1.5
3	1	5	40	1	1	40	1	1	32	1	5	40	1	5	40	0	6.9282	11.3137	0	9	16
4	0	0	1	0	0	1	0	0	1	0	0	1	0	0	1	0	0	0	0	0	0
5	1	0	0	1	0	0	1	0	0	1	0	0	1	0	0	0	0	0	0	0	0
6	0	8	7	0	8	7	0	8	7	0	8	7	0	8	7	0	0	0	0	0	0
7	7.5	0	1.5	7.5	0	1.5	1	0	1	7.5	0	1.5	7.5	0	1.5	7.50555	0	0.707107	13	0	1
8	0	2	0	0	2	0	0	2	0	0	2	0	0	2	0	0	0	0	0	0	0
CV:	1.57107	1.19509	1.79731

## Sheet: Duration
Participant	mean_1	mean_2	mean_3	median_1	median_2	median_3	mode_1	mode_2	mode_3	min_1	min_2	min_3	max_1	max_2	max_3	sd_1	sd_2	sd_3	iqr_1	iqr_2	iqr_3
1	0	104	289	0	91	289	0	39	289	0	104	289	0	104	289	0	72.3809	0	0	107.25	0
2	321	6	55.125	363.5	6	31	1	6	1	321	6	55.125	321	6	55.125	235.47	0	73.4739	328	0	88
3	1	118	1711.5	1	1	1711.5	1	1	1350	1	118	1711.5	1	118	1711.5	0	202.65	511.238	0	263.25	723
4	0	0	1	0	0	1	0	0	1	0	0	1	0	0	1	0	0	0	0	0	0
5	69	0	0	69	0	0	69	0	0	69	0	0	69	0	0	0	0	0	0	0	0
6	0	388	359	0	388	359	0	388	359	0	388	359	0	388	359	0	0	0	0	0	0
7	311.5	0	83	311.5	0	83	17	0	5	311.5	0	83	311.5	0	83	340.059	0	110.309	589	0	156
8	0	34	0	0	34	0	0	34	0	0	34	0	0	34	0	0	0	0	0	0	0
CV:	1.62849	1.63587	1.86347

## Sheet: Amplitude
Participant	mean_1	mean_2	mean_3	median_1	median_2	median_3	mode_1	mode_2	mode_3	min_1	min_2	min_3	max_1	max_2	max_3	sd_1	sd_2	sd_3	iqr_1	iqr_2	iqr_3
1	0	34	37	0	33	37	0	33	37	0	34	37	0	34	37	0	1.73205	0	0	2.25	0
2	36.75	34	33	36.5	34	33	32	34	32	36.75	34	33	36.75	34	33	4.11299	0	1.06904	5.5	0	1.5
3	32	33.6667	46.5	32	33	46.5	32	31	45	32	33.6667	46.5	32	33.6667	46.5	0	3.05505	2.12132	0	4.5	3
4	0	0	32	0	0	32	0	0	32	0	0	32	0	0	32	0	0	0	0	0	0
5	33	0	0	33	0	0	33	0	0	33	0	0	33	0	0	0	0	0	0	0	0
6	0	36	37	0	36	37	0	36	37	0	36	37	0	36	37	0	0	0	0	0	0
7	35	0	34.5	35	0	34.5	33	0	34	35	0	34.5	35	0	34.5	2.3094	0	0.707107	4	0	1
8	0	35	0	0	35	0	0	35	0	0	35	0	0	35	0	0	0	0	0	0	0
CV:	1.07211	0.828761	0.637809

## Sheet: CountsToPeak
Participant	mean_1	mean_2	mean_3	median_1	median_2	median_3	mode_1	mode_2	mode_3	min_1	min_2	min_3	max_1	max_2	max_3	sd_1	sd_2	sd_3	iqr_1	iqr_2	iqr_3
1	0	2.33333	2	0	2	2	0	1	2	0	2.33333	2	0	2.33333	2	0	1.52753	0	0	2.25	0
2	4.75	1	1.375	5	1	1	5	1	1	4.75	1	1.375	4.75	1	1.375	2.87228	0	0.744024	3.5	0	0.5
3	1	2.33333	18.5	1	1	18.5	1	1	18	1	2.33333	18.5	1	2.33333	18.5	0	2.3094	0.707107	0	3	1
4	0	0	1	0	0	1	0	0	1	0	0	1	0	0	1	0	0	0	0	0	0
5	1	0	0	1	0	0	1	0	0	1	0	0	1	0	0	0	0	0	0	0	0
6	0	3	5	0	3	5	0	3	5	0	3	5	0	3	5	0	0	0	0	0	0
7	4.5	0	1.5	4.5	0	1.5	1	0	1	4.5	0	1.5	4.5	0	1.5	4.04145	0	0.707107	7	0	1
8	0	2	0	0	2	0	0	2	0	0	2	0	0	2	0	0	0	0	0	0	0
CV:	1.4472	0.92582	1.68678

## Sheet: SignalStrength
Participant	mean_1	mean_2	mean_3	median_1	median_2	median_3	mode_1	mode_2	mode_3	min_1	min_2	min_3	max_1	max_2	max_3	sd_1	sd_2	sd_3	iqr_1	iqr_2	iqr_3
1	0	3030.77	7826	0	2288	7826	0	811.3	7826	0	3030.77	7826	0	3030.77	7826	0	2669.51	0	0	3886.28	0
2	9667.75	195.2	1242.12	9804	195.2	698.45	0	195.2	838.75	9667.75	195.2	1242.12	9667.75	195.2	1242.12	8039	0	1629.28	11991.5	0	2133.7
3	9.15	2066.03	71329	9.15	33.55	71329	9.15	33.55	45854	9.15	2066.03	71329	9.15	2066.03	71329	0	3520.36	36027.1	0	4573.09	50950
4	0	0	0	0	0	0	0	0	0	0	0	0	0	0	0	0	0	0	0	0	0
5	1369	0	0	1369	0	0	1369	0	0	1369	0	0	1369	0	0	0	0	0	0	0	0
6	0	9208	9970	0	9208	9970	0	9208	9970	0	9208	9970	0	9208	9970	0	0	0	0	0	0
7	9333.2	0	655.675	9333.2	0	655.675	390.4	0	143.35	9333.2	0	655.675	9333.2	0	655.675	10326.3	0	724.537	17885.6	0	1024.65
8	0	951.6	0	0	951.6	0	0	951.6	0	0	951.6	0	0	951.6	0	0	0	0	0	0	0
CV:	1.69519	1.62953	2.15665

## Sheet: AbsoluteEnergy
Participant	mean_1	mean_2	mean_3	median_1	median_2	median_3	mode_1	mode_2	mode_3	min_1	min_2	min_3	max_1	max_2	max_3	sd_1	sd_2	sd_3	iqr_1	iqr_2	iqr_3
1	0	12.3153	30.185	0	7.827	30.185	0	2.348	30.185	0	12.3153	30.185	0	12.3153	30.185	0	12.8152	0	0	18.3173	0
2	48.215	0.811273	4.00046	40.8395	0.811273	2.1585	0	0.811273	2.448	48.215	0.811273	4.00046	48.215	0.811273	4.00046	47.8404	0	5.29931	70.886	0	7.09016
3	0.033888	6.78013	591.144	0.033888	0.151194	591.144	0.033888	0.151194	289.139	0.033888	6.78013	591.144	0.033888	6.78013	591.144	0	11.4817	427.1	0	14.9151	604.011
4	0	0	0	0	0	0	0	0	0	0	0	0	0	0	0	0	0	0	0	0	0
5	3.835	0	0	3.835	0	0	3.835	0	0	3.835	0	0	3.835	0	0	0	0	0	0	0	0
6	0	32.575	42.526	0	32.575	42.526	0	32.575	42.526	0	32.575	42.526	0	32.575	42.526	0	0	0	0	0	0
7	39.707	0	1.54847	39.707	0	1.54847	1.149	0	0.537932	39.707	0	1.54847	39.707	0	1.54847	44.5229	0	1.42911	77.116	0	2.02107
8	0	3.687	0	0	3.687	0	0	3.687	0	0	3.687	0	0	3.687	0	0	0	0	0	0	0
CV:	1.76255	1.59572	2.45826

## Sheet: AverageFrequency
Participant	mean_1	mean_2	mean_3	median_1	median_2	median_3	mode_1	mode_2	mode_3	min_1	min_2	min_3	max_1	max_2	max_3	sd_1	sd_2	sd_3	iqr_1	iqr_2	iqr_3
1	0	29.6667	31	0	32	31	0	32	31	0	29.6667	31	0	29.6667	31	0	4.04145	0	0	5.25	0
2	266	166	392.625	22.5	166	35.5	19	166	1000	266	166	392.625	266	166	392.625	489.336	0	502.998	491	0	975
3	1000	678.667	23	1000	1000	23	1000	1000	23	1000	678.667	23	1000	678.667	23	0	556.566	0	0	723	0
4	0	0	1000	0	0	1000	0	0	1000	0	0	1000	0	0	1000	0	0	0	0	0	0
5	14	0	0	14	0	0	14	0	0	14	0	0	14	0	0	0	0	0	0	0	0
6	0	20	19	0	20	19	0	20	19	0	20	19	0	20	19	0	0	0	0	0	0
7	40.5	0	106	40.5	0	106	23	0	12	40.5	0	106	40.5	0	106	20.2073	0	132.936	35	0	188
8	0	58	0	0	58	0	0	58	0	0	58	0	0	58	0	0	0	0	0	0	0
CV:	2.11685	1.95575	1.78262

[truncated: 1 more sheets: ReverberationFrequency]
