# Supplementary material for: Test-Retest Reliability of Acoustic Emission Sensing of the Knee during Physical Tasks
Source: Sensors (Basel). 2022 Nov 22;22(23):9027. doi: 10.3390/s22239027 (PMC9740798; doi:10.3390/s22239027)
Supplement: Supplementary file 1 [file sensors-22-09027-s001.zip › SLF.xlsx]

## Sheet: ReadMe
Each file presents data for the respective exercise as per file name. Excel book sheets correspond to an investigated parameter: a number of hits per repetition, rise time, counts, duration, amplitude, counts to peak, signal strength, absolute energy, average frequency and reverberation frequency. Means and standard deviations, median values and interquartile ranges, modes, minimum and maximum va…

## Sheet: HitsPerRep
Participant	mean_1	mean_2	mean_3	median_1	median_2	median_3	mode_1	mode_2	mode_3	min_1	min_2	min_3	max_1	max_2	max_3	sum_1	sum_2	sum_3	sd_1	sd_2	sd_3	iqr_1	iqr_2	iqr_3
1	0	0	0	0	0	0	0	0	0	0	0	0	0	0	0	0	0	0	0	0	0	0	0	0
2	0.75	0.625	0.375	0.5	0.5	0	0	0	0	0	0	0	2	2	2	6	5	3	0.886405	0.744024	0.744024	1.5	1	0.5
3	0	0	0	0	0	0	0	0	0	0	0	0	0	0	0	0	0	0	0	0	0	0	0	0
4	0.125	0	0.125	0	0	0	0	0	0	0	0	0	1	0	1	1	0	1	0.353553	0	0.353553	0	0	0
5	0.75	0	0	0	0	0	0	0	0	0	0	0	4	0	0	6	0	0	1.48805	0	0	1	0	0
6	0.25	0	0.25	0	0	0	0	0	0	0	0	0	2	0	1	2	0	2	0.707107	0	0.46291	0	0	0.5
7	0.75	0	0	1	0	0	1	0	0	0	0	0	2	0	0	6	0	0	0.707107	0	0	1	0	0
8	0.25	0.375	1.125	0	0	1	0	0	1	0	0	1	1	2	2	2	3	9	0.46291	0.744024	0.353553	0.5	0.5	0
CV:	0.937703	1.92725	1.64847

## Sheet: RiseTime
Participant	mean_1	mean_2	mean_3	median_1	median_2	median_3	mode_1	mode_2	mode_3	min_1	min_2	min_3	max_1	max_2	max_3	sd_1	sd_2	sd_3	iqr_1	iqr_2	iqr_3
1	0	0	0	0	0	0	0	0	0	0	0	0	0	0	0	0	0	0	0	0	0
2	55	14.6	14.6667	1	1	3	1	1	1	55	14.6	14.6667	55	14.6	14.6667	109.21	18.6226	21.9621	51	34	29.25
3	0	0	0	0	0	0	0	0	0	0	0	0	0	0	0	0	0	0	0	0	0
4	1	0	31	1	0	31	1	0	31	1	0	31	1	0	31	0	0	0	0	0	0
5	115.333	0	0	45	0	0	24	0	0	115.333	0	0	115.333	0	0	125.578	0	0	253	0	0
6	38	0	154.5	38	0	154.5	38	0	40	38	0	154.5	38	0	154.5	0	0	161.927	0	0	229
7	28	0	0	24	0	0	1	0	0	28	0	0	28	0	0	26.6308	0	0	32	0	0
8	115	25	160.333	115	25	86	37	1	41	115	25	160.333	115	25	160.333	110.309	24	139.278	156	36	252
CV:	1.09444	1.93491	1.5581

## Sheet: Counts
Participant	mean_1	mean_2	mean_3	median_1	median_2	median_3	mode_1	mode_2	mode_3	min_1	min_2	min_3	max_1	max_2	max_3	sd_1	sd_2	sd_3	iqr_1	iqr_2	iqr_3
1	0	0	0	0	0	0	0	0	0	0	0	0	0	0	0	0	0	0	0	0	0
2	1.83333	1	1.33333	1.5	1	1	1	1	1	1.83333	1	1.33333	1.83333	1	1.33333	1.16905	0	0.57735	1	0	0.75
3	0	0	0	0	0	0	0	0	0	0	0	0	0	0	0	0	0	0	0	0	0
4	1	0	6	1	0	6	1	0	6	1	0	6	1	0	6	0	0	0	0	0	0
5	2.33333	0	0	3	0	0	3	0	0	2.33333	0	0	2.33333	0	0	1.0328	0	0	2	0	0
6	4	0	15	4	0	15	4	0	5	4	0	15	4	0	15	0	0	14.1421	0	0	20
7	4.16667	0	0	5	0	0	1	0	0	4.16667	0	0	4.16667	0	0	2.63944	0	0	5	0	0
8	7.5	9.33333	2.55556	7.5	3	2	1	1	2	7.5	9.33333	2.55556	7.5	9.33333	2.55556	9.19239	12.741	1.5899	13	17.25	1.5
CV:	0.975382	2.53015	1.68285

## Sheet: Duration
Participant	mean_1	mean_2	mean_3	median_1	median_2	median_3	mode_1	mode_2	mode_3	min_1	min_2	min_3	max_1	max_2	max_3	sd_1	sd_2	sd_3	iqr_1	iqr_2	iqr_3
1	0	0	0	0	0	0	0	0	0	0	0	0	0	0	0	0	0	0	0	0	0
2	91.8333	38.4	39.3333	27.5	41	41	1	58	35	91.8333	38.4	39.3333	91.8333	38.4	39.3333	123.211	20.3789	3.78594	218	39.25	5.25
3	0	0	0	0	0	0	0	0	0	0	0	0	0	0	0	0	0	0	0	0	0
4	1	0	94	1	0	94	1	0	94	1	0	94	1	0	94	0	0	0	0	0	0
5	234	0	0	277	0	0	85	0	0	234	0	0	234	0	0	118.804	0	0	255	0	0
6	242	0	781.5	242	0	781.5	242	0	234	242	0	781.5	242	0	781.5	0	0	774.282	0	0	1095
7	159	0	0	220	0	0	16	0	0	159	0	0	159	0	0	102.653	0	0	186	0	0
8	257	114	243	257	36	316	38	3	381	257	114	243	257	114	243	309.713	164.508	142.507	438	225	253.75
CV:	0.930489	2.13389	1.86976

## Sheet: Amplitude
Participant	mean_1	mean_2	mean_3	median_1	median_2	median_3	mode_1	mode_2	mode_3	min_1	min_2	min_3	max_1	max_2	max_3	sd_1	sd_2	sd_3	iqr_1	iqr_2	iqr_3
1	0	0	0	0	0	0	0	0	0	0	0	0	0	0	0	0	0	0	0	0	0
2	34	32.4	33	33.5	33	33	32	33	32	34	32.4	33	34	32.4	33	2.28035	0.894427	1	3	1.25	1.5
3	0	0	0	0	0	0	0	0	0	0	0	0	0	0	0	0	0	0	0	0	0
4	33	0	41	33	0	41	33	0	41	33	0	41	33	0	41	0	0	0	0	0	0
5	33	0	0	33	0	0	32	0	0	33	0	0	33	0	0	0.894427	0	0	2	0	0
6	35	0	39.5	35	0	39.5	35	0	35	35	0	39.5	35	0	39.5	0	0	6.36396	0	0	9
7	35.3333	0	0	36	0	0	33	0	0	35.3333	0	0	35.3333	0	0	1.8619	0	0	4	0	0
8	37	39.3333	32.8889	37	36	33	33	34	33	37	39.3333	32.8889	37	39.3333	32.8889	5.65685	7.57188	0.600925	8	10.5	0.25
CV:	0.619265	1.86314	1.07987

## Sheet: CountsToPeak
Participant	mean_1	mean_2	mean_3	median_1	median_2	median_3	mode_1	mode_2	mode_3	min_1	min_2	min_3	max_1	max_2	max_3	sd_1	sd_2	sd_3	iqr_1	iqr_2	iqr_3
1	0	0	0	0	0	0	0	0	0	0	0	0	0	0	0	0	0	0	0	0	0
2	1.66667	1	1.33333	1	1	1	1	1	1	1.66667	1	1.33333	1.66667	1	1.33333	1.21106	0	0.57735	1	0	0.75
3	0	0	0	0	0	0	0	0	0	0	0	0	0	0	0	0	0	0	0	0	0
4	1	0	3	1	0	3	1	0	3	1	0	3	1	0	3	0	0	0	0	0	0
5	1.33333	0	0	1	0	0	1	0	0	1.33333	0	0	1.33333	0	0	0.516398	0	0	1	0	0
6	1	0	6.5	1	0	6.5	1	0	2	1	0	6.5	1	0	6.5	0	0	6.36396	0	0	9
7	1.5	0	0	1	0	0	1	0	0	1.5	0	0	1.5	0	0	0.83666	0	0	1	0	0
8	3.5	3.33333	1.88889	3.5	2	1	1	1	1	3.5	3.33333	1.88889	3.5	3.33333	1.88889	3.53553	3.21455	1.16667	5	4.5	2
CV:	0.884433	2.18037	1.43322

## Sheet: SignalStrength
Participant	mean_1	mean_2	mean_3	median_1	median_2	median_3	mode_1	mode_2	mode_3	min_1	min_2	min_3	max_1	max_2	max_3	sd_1	sd_2	sd_3	iqr_1	iqr_2	iqr_3
1	0	0	0	0	0	0	0	0	0	0	0	0	0	0	0	0	0	0	0	0	0
2	1665.84	943.22	940.417	580.95	793	872.3	54.9	1562	850.95	1665.84	943.22	940.417	1665.84	943.22	940.417	2367.95	591.301	136.888	2736.1	1113.65	185.287
3	0	0	0	0	0	0	0	0	0	0	0	0	0	0	0	0	0	0	0	0	0
4	15.25	0	2837	15.25	0	2837	15.25	0	2837	15.25	0	2837	15.25	0	2837	0	0	0	0	0	0
5	4600.33	0	0	4575	0	0	2043	0	0	4600.33	0	0	4600.33	0	0	2298.76	0	0	5140	0	0
6	4566	0	20005	4566	0	20005	4566	0	5514	4566	0	20005	4566	0	20005	0	0	20493.4	0	0	28982
7	3484.13	0	0	4750.5	0	0	442.25	0	0	3484.13	0	0	3484.13	0	0	2216.38	0	0	4199.45	0	0
8	11071.5	3743.17	4825.79	11071.5	1122	5423	728.95	152.5	7445	11071.5	3743.17	4825.79	11071.5	3743.17	4825.79	14626.5	5401.4	2892.2	20685	7351.88	5282.75
CV:	1.18337	2.24953	1.92037

## Sheet: AbsoluteEnergy
Participant	mean_1	mean_2	mean_3	median_1	median_2	median_3	mode_1	mode_2	mode_3	min_1	min_2	min_3	max_1	max_2	max_3	sd_1	sd_2	sd_3	iqr_1	iqr_2	iqr_3
1	0	0	0	0	0	0	0	0	0	0	0	0	0	0	0	0	0	0	0	0	0
2	5.00655	3.24473	3.05267	2.4651	2.327	2.748	0.070384	5.678	2.587	5.00655	3.24473	3.05267	5.00655	3.24473	3.05267	6.95745	2.27781	0.671968	6.55432	4.22284	0.927
3	0	0	0	0	0	0	0	0	0	0	0	0	0	0	0	0	0	0	0	0	0
4	0.080997	0	15.266	0.080997	0	15.266	0.080997	0	15.266	0.080997	0	15.266	0.080997	0	15.266	0	0	0	0	0	0
5	13.2477	0	0	11.275	0	0	6.653	0	0	13.2477	0	0	13.2477	0	0	6.95069	0	0	15.162	0	0
6	13.284	0	110.171	13.284	0	110.171	13.284	0	19.368	13.284	0	110.171	13.284	0	110.171	0	0	128.416	0	0	181.607
7	12.3465	0	0	16.4515	0	0	1.546	0	0	12.3465	0	0	12.3465	0	0	8.06334	0	0	15.523	0	0
8	68.16	24.9801	14.1408	68.16	4.809	13.83	1.999	0.726366	21.513	68.16	24.9801	14.1408	68.16	24.9801	14.1408	93.5658	38.5272	9.09671	132.322	51.509	14.8488
CV:	1.61887	2.47781	2.12389

## Sheet: AverageFrequency
Participant	mean_1	mean_2	mean_3	median_1	median_2	median_3	mode_1	mode_2	mode_3	min_1	min_2	min_3	max_1	max_2	max_3	sd_1	sd_2	sd_3	iqr_1	iqr_2	iqr_3
1	0	0	0	0	0	0	0	0	0	0	0	0	0	0	0	0	0	0	0	0	0
2	510	34.8	33	518.5	24	28	1000	17	23	510	34.8	33	510	34.8	33	536.851	22.1066	13.2288	986	37	18.75
3	0	0	0	0	0	0	0	0	0	0	0	0	0	0	0	0	0	0	0	0	0
4	1000	0	63	1000	0	63	1000	0	63	1000	0	63	1000	0	63	0	0	0	0	0	0
5	15.3333	0	0	8	0	0	3	0	0	15.3333	0	0	15.3333	0	0	15.397	0	0	32	0	0
6	16	0	19.5	16	0	19.5	16	0	18	16	0	19.5	16	0	19.5	0	0	2.12132	0	0	3
7	31.3333	0	0	26.5	0	0	26	0	0	31.3333	0	0	31.3333	0	0	15.8198	0	0	5	0	0
8	27.5	165	121.556	27.5	83	11	26	79	6	27.5	165	121.556	27.5	165	121.556	2.12132	145.506	329.487	3	190.5	14
CV:	1.83426	2.31729	1.46489

[truncated: 1 more sheets: ReverberationFrequency]
