# Supplementary material for: Test-Retest Reliability of Acoustic Emission Sensing of the Knee during Physical Tasks
Source: Sensors (Basel). 2022 Nov 22;22(23):9027. doi: 10.3390/s22239027 (PMC9740798; doi:10.3390/s22239027)
Supplement: Supplementary file 1 [file sensors-22-09027-s001.zip › SLS.xlsx]

## Sheet: ReadMe
Each file presents data for the respective exercise as per file name. Excel book sheets correspond to an investigated parameter: a number of hits per repetition, rise time, counts, duration, amplitude, counts to peak, signal strength, absolute energy, average frequency and reverberation frequency. Means and standard deviations, median values and interquartile ranges, modes, minimum and maximum va…

## Sheet: HitsPerRep
Participant	mean_1	mean_2	mean_3	median_1	median_2	median_3	mode_1	mode_2	mode_3	min_1	min_2	min_3	max_1	max_2	max_3	sum_1	sum_2	sum_3	sd_1	sd_2	sd_3	iqr_1	iqr_2	iqr_3
1	5.375	2.875	9.5	3.5	2.5	9.5	3	2	5	1	1	4	10	5	19	43	23	76	3.66206	1.3562	5.01427	6.5	2	7
2	4.5	3.75	2.25	4	3.5	1.5	3	3	0	2	1	0	7	7	6	36	30	18	2	1.75255	2.25198	3.5	1.5	3.5
3	20.875	13	10.75	22	13	10.5	23	11	8	16	11	6	24	15	16	167	104	86	3.18198	1.60357	3.49489	5.5	3	5.5
4	2.125	1.625	4.25	1.5	1.5	4	1	0	3	1	0	2	7	5	7	17	13	34	2.03101	1.76777	1.66905	1	2.5	2.5
5	13.125	12.25	6.375	12	12.5	6	12	3	6	9	3	5	19	21	9	105	98	51	3.79614	5.92211	1.30247	4.5	8.5	1.5
6	2.5	17.75	9.75	2.5	16.5	8.5	2	16	7	0	13	7	4	24	19	20	142	78	1.30931	3.84522	3.95511	1.5	6	2.5
7	8.75	3	4.25	8.5	1.5	4	8	1	4	7	1	3	11	7	5	70	24	34	1.28174	2.67261	0.707107	1.5	4.5	1
8	1	5.125	1	5.5	0	7	0	2	3	7	8	41	1.06904	2.10017	1.5	3.5
CV:	0.930563	0.81112	0.609815

## Sheet: RiseTime
Participant	mean_1	mean_2	mean_3	median_1	median_2	median_3	mode_1	mode_2	mode_3	min_1	min_2	min_3	max_1	max_2	max_3	sd_1	sd_2	sd_3	iqr_1	iqr_2	iqr_3
1	108.07	198.261	28.7632	49	188	9.5	1	1	1	108.07	198.261	28.7632	108.07	198.261	28.7632	189.915	185.437	43.2431	100.75	292.5	40.5
2	166.639	137.467	61.2778	234	89.5	47	1	1	22	166.639	137.467	61.2778	166.639	137.467	61.2778	131.502	128.37	52.0699	259	213	76
3	60.006	65.1635	77.6395	61	61.5	42	1	1	1	60.006	65.1635	77.6395	60.006	65.1635	77.6395	50.191	48.9123	182.807	87	51.5	76
4	71.2941	52.3077	47.1765	30	48	12	1	1	1	71.2941	52.3077	47.1765	71.2941	52.3077	47.1765	110.585	55.2183	85.6534	63.5	67.5	68
5	46.5905	66.5306	41.9216	13	20.5	20	1	1	1	46.5905	66.5306	41.9216	46.5905	66.5306	41.9216	111.708	95.832	71.1075	29.5	109	29.5
6	46.2	63.5563	68.0897	5.5	61	41.5	1	1	1	46.2	63.5563	68.0897	46.2	63.5563	68.0897	102.815	62.6961	87.9526	39	79	59
7	124.429	12.5417	127.441	113	1	71	1	1	1	124.429	12.5417	127.441	124.429	12.5417	127.441	92.1235	19.4176	134.133	123	19	154
8	52.625	34.9024	78	18	1	1	52.625	34.9024	52.625	34.9024	43.1408	43.4228	86	48
CV:	0.521573	0.76254	0.456185

## Sheet: Counts
Participant	mean_1	mean_2	mean_3	median_1	median_2	median_3	mode_1	mode_2	mode_3	min_1	min_2	min_3	max_1	max_2	max_3	sd_1	sd_2	sd_3	iqr_1	iqr_2	iqr_3
1	25.3488	10.4348	3.72368	7	4	2	1	1	1	25.3488	10.4348	3.72368	25.3488	10.4348	3.72368	35.3337	11.5043	4.03848	33.5	16.25	4
2	4.38889	8.83333	10	3	7	9.5	1	1	1	4.38889	8.83333	10	4.38889	8.83333	10	3.63536	7.46062	6.73883	6.5	10	11
3	4.60479	5.75962	4.76744	4	5	4	1	1	1	4.60479	5.75962	4.76744	4.60479	5.75962	4.76744	4.06714	4.66654	8.49868	4	5.5	4
4	7.82353	4.69231	3.64706	5	3	1.5	1	1	1	7.82353	4.69231	3.64706	7.82353	4.69231	3.64706	8.34592	5.34454	6.22255	8.75	4.5	3
5	11.4952	13.7959	10.5294	4	4	7	1	1	1	11.4952	13.7959	10.5294	11.4952	13.7959	10.5294	23.1347	21.2263	10.4103	9	13	13.75
6	5.6	4.90845	4.47436	1	4	2.5	1	1	1	5.6	4.90845	4.47436	5.6	4.90845	4.47436	10.58	4.05093	3.78899	2.5	4	7
7	10.7571	1.75	6.38235	8.5	1	4	1	1	1	10.7571	1.75	6.38235	10.7571	1.75	6.38235	8.29429	1.11316	7.57194	11	1	7
8	1.625	5.46341	1.5	2	1	1	1.625	5.46341	1.625	5.46341	0.744024	9.51341	1	4
CV:	0.827582	0.550186	0.563361

## Sheet: Duration
Participant	mean_1	mean_2	mean_3	median_1	median_2	median_3	mode_1	mode_2	mode_3	min_1	min_2	min_3	max_1	max_2	max_3	sd_1	sd_2	sd_3	iqr_1	iqr_2	iqr_3
1	690.047	398.435	133.763	189	348	37	1	350	1	690.047	398.435	133.763	690.047	398.435	133.763	1043.89	413.334	212.84	699.5	583	211
2	234.583	336.2	265.556	263	409.5	274.5	1	1	10	234.583	336.2	265.556	234.583	336.2	265.556	188.861	189.716	174.641	326.5	362	251
3	153.593	191.298	153.57	131	143	114	1	1	1	153.593	191.298	153.57	153.593	191.298	153.57	133.902	150.012	254.343	159	207	118
4	195.647	158.538	106.676	93	142	12	1	1	1	195.647	158.538	106.676	195.647	158.538	106.676	280.092	167.51	182.568	215.25	226.75	120
5	291.867	333.796	345.157	162	162.5	212	1	1	1	291.867	333.796	345.157	291.867	333.796	345.157	358.683	402.896	346.647	415	442	614.75
6	180.4	201.211	203.5	21.5	133	142.5	1	1	1	180.4	201.211	203.5	180.4	201.211	203.5	269.744	198.38	184.813	334.5	170	360
7	370.886	29.625	259.588	346.5	5	173.5	1	1	1	370.886	29.625	259.588	370.886	29.625	259.588	240.053	39.5923	253.392	356	54.5	384
8	127	102	173	54	1	1	127	102	127	102	106.697	135.577	214	145.5
CV:	0.653235	0.581486	0.389634

## Sheet: Amplitude
Participant	mean_1	mean_2	mean_3	median_1	median_2	median_3	mode_1	mode_2	mode_3	min_1	min_2	min_3	max_1	max_2	max_3	sd_1	sd_2	sd_3	iqr_1	iqr_2	iqr_3
1	49.2326	37	37.2368	42	36	36	33	34	34	49.2326	37	37.2368	49.2326	37	37.2368	19.8612	4.68071	5.04874	26.75	8.75	6
2	35.4167	37.6667	39.1667	35	37.5	39.5	32	33	35	35.4167	37.6667	39.1667	35.4167	37.6667	39.1667	3.48364	3.66092	4.47542	5	7	7
3	37.0479	38.125	36.1977	36	38	35.5	33	42	33	37.0479	38.125	36.1977	37.0479	38.125	36.1977	7.06664	3.90342	3.7348	5	6	5
4	38.7647	36.3846	35.7059	38	36	34.5	38	32	32	38.7647	36.3846	35.7059	38.7647	36.3846	35.7059	4.45154	3.94838	4.94533	8.25	6.5	6
5	39.5143	40.4898	41.4902	36	37.5	41	33	33	33	39.5143	40.4898	41.4902	39.5143	40.4898	41.4902	8.1702	7.5235	7.36036	10	12	13
6	34.85	36.8028	35.1538	33	36	34	33	36	33	34.85	36.8028	35.1538	34.85	36.8028	35.1538	5.6501	4.15009	3.7315	2.5	6	3
7	37.9571	34.125	35.0294	37	34	34	35	33	35	37.9571	34.125	35.0294	37.9571	34.125	35.0294	4.15788	1.70198	3.21441	5	2	2
8	33.5	35.5854	33.5	34	32	33	33.5	35.5854	33.5	35.5854	1.19523	4.32421	2	4
CV:	0.127253	0.0506036	0.069862

## Sheet: CountsToPeack
Participant	mean_1	mean_2	mean_3	median_1	median_2	median_3	mode_1	mode_2	mode_3	min_1	min_2	min_3	max_1	max_2	max_3	sd_1	sd_2	sd_3	iqr_1	iqr_2	iqr_3
1	5.5814	4.91304	1.64474	2	2	1	1	1	1	5.5814	4.91304	1.64474	5.5814	4.91304	1.64474	10.1354	4.97186	1.18551	5	7.25	1
2	3	4.1	3.61111	2	3	2.5	1	1	2	3	4.1	3.61111	3	4.1	3.61111	2.49571	3.2942	3.1086	4	4	2
3	2.34132	2.51923	2.82558	2	2	2	1	3	2	2.34132	2.51923	2.82558	2.34132	2.51923	2.82558	1.5553	1.35088	6.46473	2	1.5	2
4	3.11765	2.30769	2.14706	2	1	1	1	1	1	3.11765	2.30769	2.14706	3.11765	2.30769	2.14706	3.62081	1.84321	2.97599	2.25	2	1
5	1.9619	4.5	2.09804	2	2	2	1	1	1	1.9619	4.5	2.09804	1.9619	4.5	2.09804	1.4137	7.42419	1.30008	1	3	2
6	1.65	2.16197	1.97436	1	2	2	1	1	1	1.65	2.16197	1.97436	1.65	2.16197	1.97436	1.49649	1.05614	1.45025	0.5	2	1
7	5	1.08333	3.44118	4	1	2.5	1	1	1	5	1.08333	3.44118	5	1.08333	3.44118	4.36056	0.28233	3.56065	4	0	3
8	1.125	2.14634	1	1	1	1	1.125	2.14634	1.125	2.14634	0.353553	2.25345	0	1.25
CV:	0.532301	0.458081	0.380845

## Sheet: SignalStrength
Participant	mean_1	mean_2	mean_3	median_1	median_2	median_3	mode_1	mode_2	mode_3	min_1	min_2	min_3	max_1	max_2	max_3	sd_1	sd_2	sd_3	iqr_1	iqr_2	iqr_3
1	310475	17528.7	3701.42	5542	6545	1317.5	146.4	6545	0	310475	17528.7	3701.42	310475	17528.7	3701.42	882304	24344.7	9404.53	57170.5	19780	4367.35
2	6203.87	8703.06	9193.93	4537	9104	7477	10992	15.25	186.05	6203.87	8703.06	9193.93	6203.87	8703.06	9193.93	5428.22	6240.3	8413.46	9164.92	10849	9452
3	11575.9	6706.06	5043.71	3038	4812.5	2972.5	0	0	9.15	11575.9	6706.06	5043.71	11575.9	6706.06	5043.71	68569.2	5801.63	10570.4	5550.5	8270	4755
4	4597.76	3117.28	2984.1	2452	1385	369.05	18.3	6307	0	4597.76	3117.28	2984.1	4597.76	3117.28	2984.1	5635.5	3193.59	8158.58	6158.73	5785.6	2293.25
5	10001	13293.7	11080.5	4362	3931.5	5929	9.15	15.25	2306	10001	13293.7	11080.5	10001	13293.7	11080.5	18671.7	19873.6	13537.5	10316.4	18613.8	15683.8
6	4332.44	7803.06	5665.69	279.075	4155.5	3506	15.25	9.15	0	4332.44	7803.06	5665.69	4332.44	7803.06	5665.69	6614.66	9506.5	6052.98	6557.6	8723	8673.95
7	12096	697.444	5758.86	8401.5	187.575	3446.5	0	15.25	15.25	12096	697.444	5758.86	12096	697.444	5758.86	12117.7	925.879	6938.63	11935	1134.75	7716
8	2681.24	3184.49	3602	1257	3602	24.4	2681.24	3184.49	2681.24	3184.49	2242.34	5027.06	4307.85	3203.09
CV:	2.3699	0.735297	0.485866

## Sheet: AbsoluteEnergy
Participant	mean_1	mean_2	mean_3	median_1	median_2	median_3	mode_1	mode_2	mode_3	min_1	min_2	min_3	max_1	max_2	max_3	sd_1	sd_2	sd_3	iqr_1	iqr_2	iqr_3
1	371570	124.63	56.21	28.816	19.172	7.786	47.46	19.172	0	371570	124.63	56.21	371570	124.63	56.21	1.3562e+06	203.445	383.818	2621.21	90.4757	17.0543
2	26.8754	38.5603	57.5247	16.275	31.3205	33.499	49.103	0.074294	0.517077	26.8754	38.5603	57.5247	26.8754	38.5603	57.5247	26.7452	34.803	68.7562	37.7685	52.513	86.816
3	12547.4	38.8045	33.8193	10.993	23.5015	10.338	0	0	0.033888	12547.4	38.8045	33.8193	12547.4	38.8045	33.8193	159484	41.9328	141.049	30.3988	49.855	22.718
4	24.7957	13.0963	53.3904	10.51	4.725	1.431	0.080997	27.365	0	24.7957	13.0963	53.3904	24.7957	13.0963	53.3904	37.0765	14.8284	274.198	30.3074	22.5011	8.89635
5	133.841	135.583	89.2971	12.442	16.1775	24.609	0	61.154	15.477	133.841	135.583	89.2971	133.841	135.583	89.2971	446.074	291.214	133.195	59.6525	137.331	95.5378
6	24.2597	50.7547	25.8922	0.650733	16.837	11.5425	0.067777	0	0	24.2597	50.7547	25.8922	24.2597	50.7547	25.8922	42.5194	84.7996	36.5142	20.1871	60.401	32.459
7	73.844	2.49758	22.787	29.7795	0.804611	9.449	0	0.074294	2.192	73.844	2.49758	22.787	73.844	2.49758	22.787	109.993	3.31718	38.3506	68.087	3.5147	28.35
8	8.33188	20.5278	11.21	4.275	11.21	0	8.33188	20.5278	8.33188	20.5278	7.01483	43.7747	12.4507	12.5127
CV:	2.72198	0.944085	0.574683

## Sheet: AverageFrequency
Participant	mean_1	mean_2	mean_3	median_1	median_2	median_3	mode_1	mode_2	mode_3	min_1	min_2	min_3	max_1	max_2	max_3	sd_1	sd_2	sd_3	iqr_1	iqr_2	iqr_3
1	138.698	97.913	258.053	33	27	60	30	27	1000	138.698	97.913	258.053	138.698	97.913	258.053	255.121	220.882	379.464	83.75	34.25	239.5
2	148.861	90.5667	45.6111	23	22.5	39.5	1000	11	25	148.861	90.5667	45.6111	148.861	90.5667	45.6111	316.075	247.642	27.8697	48	21	30
3	157.096	77.7115	167.395	29	28	30	25	25	1000	157.096	77.7115	167.395	157.096	77.7115	167.395	317.986	193.019	326.13	18.75	15	26
4	227.529	260.538	338.618	76	35	87.5	1000	1000	1000	227.529	260.538	338.618	227.529	260.538	338.618	370.747	422.477	419.201	91	299.75	970
5	238.086	187.827	103.961	45	55.5	40	1000	1000	18	238.086	187.827	103.961	238.086	187.827	103.961	358.123	301.874	229.61	229	147	54
6	513.8	158.085	143.128	526	28	24.5	1000	1000	1000	513.8	158.085	143.128	513.8	158.085	143.128	498.978	319.705	300.209	974.5	9	32
7	87.0286	461.667	113.294	28	309	24.5	27	1000	1000	87.0286	461.667	113.294	87.0286	461.667	113.294	227.538	442.425	280.456	17	960.5	37
8	380.75	362.171	12	74	1000	1000	380.75	362.171	380.75	362.171	512.793	446.044	991.5	963
CV:	0.605831	0.65857	0.727884

[truncated: 1 more sheets: ReverberationFrequency]
